# Supplementary material for: Gap junctions allow transfer of metabolites between germ cells and somatic cells to promote germ cell growth in the Drosophila ovary
Source: PLoS Biol. 2025 Feb 18;23(2):e3003045. doi: 10.1371/journal.pbio.3003045 (PMC11864552; doi:10.1371/journal.pbio.3003045)
Supplement: S1 Table — (XLSX) [file pbio.3003045.s007.xlsx]

## Sheet: FC_TJ(AMAV8_15_vs_nanos(AMAV12_
Symbol	FBgn	TJ_AMAV8	TJ_AMAV15	nanos_AMAV12	nanos_AMAV13	baseMean	log2FoldChange	FC	lfcSE	stat	pvalue	padj	FC >2 && pvalue<0,05	FC<0,5 && p-value <0,05	FC >1,7 && pvalue<0,05	FC<0,58 && p-value <0,05
Oat	FBgn0022774	73.3294	49.17	0.226706	0	220.166	7.82886	227.364	0.894795	8.74934	2.14612e-18	1.4601e-16	*		*
CG6508	FBgn0032303	64.2894	116.45	0.740287	0.199982	299.435	7.10012	137.198	0.698765	10.161	2.96157e-24	3.22933e-22	*		*
CG15721	FBgn0030438	141.31	134.498	1.33493	0.688455	931.087	6.94022	122.804	0.448929	15.4595	6.51147e-54	1.29578e-50	*		*
CG15784	FBgn0029766	90.6841	164.621	0.920935	1.02623	908.858	6.82004	112.989	0.475121	14.3543	1.00073e-46	7.24161e-44	*		*
gbb	FBgn0024234	13.7504	15.3933	0	0	58.7264	6.77107	109.219	1.13237	5.97958	2.23708e-09	5.51857e-08	*		*
CG31288	FBgn0051288	11.8782	21.7925	0	0	55.4139	6.64447	100.043	1.14327	5.81183	6.17921e-09	1.40132e-07	*		*
bnb	FBgn0001090	50.1891	22.9089	0.374489	0.20233	240.036	6.57302	95.2088	0.685976	9.582	9.51875e-22	8.61014e-20	*		*
brk	FBgn0024250	9.60727	3.55494	0	0	50.2453	6.54831	93.5918	1.15514	5.66886	1.43749e-08	3.05947e-07	*		*
CG15890	FBgn0030576	5.65048	17.39	0.125799	0	74.8955	6.22141	74.6157	0.989668	6.28636	3.24997e-10	9.21689e-09	*		*
Zip89B	FBgn0038412	16.4407	22.1815	0	0.274267	93.4874	6.16278	71.6442	0.862197	7.14776	8.82066e-13	3.25058e-11	*		*
Mur11Da	FBgn0052644	180.885	336.184	2.70605	3.83783	1259.13	6.15039	71.0318	0.419172	14.6727	9.64183e-49	1.00722e-45	*		*
CG4998	FBgn0036612	3.88512	3.28902	0	0	35.9437	6.11707	69.41	1.17971	5.18525	2.15722e-07	3.9115e-06	*		*
Timp	FBgn0025879	13.8538	17.332	0.213882	0	59.7073	6.01047	64.4662	0.983401	6.11192	9.84386e-10	2.59461e-08	*		*
CHKov2	FBgn0039328	12.3729	6.71201	0	0	33.0742	6.00241	64.1071	1.19119	5.039	4.67977e-07	7.95961e-06	*		*
Lip4	FBgn0032264	13.3408	27.0345	0.430741	0	115.586	6.00185	64.0822	0.801308	7.49007	6.88355e-14	2.8991e-12	*		*
CG3348	FBgn0040609	70.2421	52.2766	0	1.01575	80.1715	5.97452	62.8798	0.875013	6.82792	8.61528e-12	2.84554e-10	*		*
CG12398	FBgn0030596	95.8357	152.863	2.92312	0.696754	596.797	5.95302	61.9494	0.492244	12.0936	1.14122e-33	2.83878e-31	*		*
Atf3	FBgn0028550	3.21717	3.34804	0.0484392	0	55.529	5.92033	60.5616	0.989084	5.98567	2.15498e-09	5.34381e-08	*		*
alpha-Est7	FBgn0015575	7.72804	4.82519	0	0	30.2617	5.88127	58.9441	1.19959	4.90273	9.45116e-07	1.51676e-05	*		*
Nha1	FBgn0031865	17.6381	25.7049	0.123966	0.401858	143.923	5.85994	58.079	0.696829	8.40944	4.11971e-17	2.3592e-15	*		*
CG14834	FBgn0035768	303.745	611.404	7.15888	7.34885	1584.43	5.85342	57.8168	0.403012	14.5242	8.5153e-48	7.53131e-45	*		*
CG43134	FBgn0262608	1644.6	1528.41	26.7546	27.1032	1569.67	5.79621	55.5691	0.341525	16.9716	1.33304e-64	1.0611e-60	*		*
MFS14	FBgn0010651	2.99749	4.43997	0	0	29.2273	5.78955	55.3132	1.20495	4.80479	1.5491e-06	2.34427e-05	*		*
CG31869	FBgn0051869	37.0198	66.8158	1.05788	0.642999	486.88	5.7637	54.3309	0.483859	11.9119	1.02563e-32	1.99123e-30	*		*
CG15570	FBgn0029697	333.188	869.426	8.03386	12.3125	6252.95	5.75533	54.0166	0.416493	13.8186	1.96987e-43	1.04534e-40	*		*
Rhp	FBgn0026374	9.82149	5.75656	0.134182	0	47.6232	5.71095	52.3802	1.01038	5.65226	1.58352e-08	3.35234e-07	*		*
CG6908	FBgn0037936	10.3302	5.07249	0	0	26.4904	5.68987	51.6204	1.21655	4.67706	2.91022e-06	4.2561e-05	*		*
Tg	FBgn0031975	20.6711	12.1824	0	0.440676	124.51	5.68399	51.4103	0.724181	7.84884	4.1989e-15	1.95458e-13	*		*
CG11069	FBgn0039244	8.2429	10.3469	0	0.135317	45.6099	5.64908	50.1815	1.01475	5.56697	2.59201e-08	5.40115e-07	*		*
CG33926	FBgn0053926	13.0421	12.8579	0	0	25.3831	5.62243	49.263	1.21832	4.61492	3.93238e-06	5.57964e-05	*		*
CG7778	FBgn0032025	3.68117	6.40687	0	0	25.9466	5.60376	48.6295	1.22038	4.59181	4.39421e-06	6.14782e-05	*		*
CG14636	FBgn0037217	5.72684	8.73842	0	0	25.6735	5.60316	48.6093	1.21999	4.5928	4.37332e-06	6.13962e-05	*		*
alpha-Est9	FBgn0015577	15.6252	20.6573	0.0984907	0.478915	152.207	5.55692	47.0761	0.647442	8.58289	9.25188e-18	5.70891e-16	*		*
DOR	FBgn0035542	31.4674	89.9087	1.4466	0.811634	451.865	5.54105	46.561	0.535651	10.3445	4.43187e-25	5.18789e-23	*		*
CG2781	FBgn0037534	28.1508	43.551	0.689535	0.558815	172.11	5.53764	46.451	0.618495	8.9534	3.44684e-19	2.47179e-17	*		*
mgl	FBgn0261260	37.4951	137.345	1.71356	1.71638	3765.68	5.52002	45.8871	0.460189	11.9951	3.76945e-33	7.69354e-31	*		*
CG13321	FBgn0033787	6.37518	19.4521	0.166562	0.134985	63.8	5.50275	45.3413	0.924133	5.9545	2.60866e-09	6.35014e-08	*		*
psd	FBgn0086265	80.167	83.5739	2.20535	1.07236	308.008	5.49483	45.0931	0.496761	11.0613	1.9323e-28	3.0159e-26	*		*
Tet	FBgn0263392	0.65063	0.762747	0	0	23.3503	5.49173	44.9963	1.22884	4.46903	7.85745e-06	0.000103896	*		*
CG13659	FBgn0039319	11.7483	26.8059	0	0.423944	60.6081	5.48342	44.7376	0.921372	5.95136	2.65924e-09	6.4339e-08	*		*
dec-1	FBgn0000427	772.07	1407.46	22.7923	23.4611	15290.8	5.47882	44.5952	0.340179	16.1057	2.32739e-58	9.26301e-55	*		*
CG6891	FBgn0030955	66.3704	28.5028	1.08717	0.704857	180.808	5.46721	44.2378	0.63013	8.67632	4.08774e-18	2.6454e-16	*		*
CG12517	FBgn0032311	36.7095	49.5956	1.22405	0	58.1647	5.43274	43.1933	0.903163	6.01523	1.79629e-09	4.51057e-08	*		*
scb	FBgn0003328	44.2479	75.3659	1.56406	0.991997	730.656	5.42936	43.0925	0.424754	12.7824	2.05672e-37	7.11802e-35	*		*
CG32642	FBgn0052642	307.116	372.513	8.18804	6.83095	1173.11	5.417	42.7247	0.354664	15.2736	1.14627e-52	1.52072e-49	*		*
CG44085	FBgn0264894	6.09083	6.68198	0.230881	0.0267302	160.673	5.41021	42.5242	0.627191	8.6261	6.34814e-18	4.01041e-16	*		*
Inx3	FBgn0265274	49.6234	54.9854	1.51778	0.738025	286.353	5.38514	41.7915	0.501345	10.7414	6.50653e-27	8.7783e-25	*		*
CG1077	FBgn0037405	90.0406	185.319	2.0695	3.83354	773.836	5.3815	41.6864	0.447767	12.0185	2.83988e-33	6.10958e-31	*		*
Pvr	FBgn0032006	6.72408	17.1886	0.255738	0.207256	193.823	5.37937	41.6246	0.624512	8.61371	7.07313e-18	4.43324e-16	*		*
pot	FBgn0250871	1.33783	2.98038	0	0	22.471	5.3685	41.3124	1.24074	4.32686	1.51253e-05	0.00018812	*		*
CG4393	FBgn0039075	1.52621	4.00445	0.0560049	0	40.5697	5.36183	41.1217	1.0427	5.14227	2.71439e-07	4.84451e-06	*		*
CG8620	FBgn0040837	12.2203	9.40633	0	0	20.0577	5.29344	39.218	1.24658	4.24638	2.17255e-05	0.000259273	*		*
CG13114	FBgn0032127	532.145	1052.75	20.4616	17.8443	2968.22	5.27819	38.8054	0.371625	14.203	8.77769e-46	4.99074e-43	*		*
Obp44a	FBgn0033268	27.0458	2.26125	0	0.256297	38.0187	5.27043	38.5974	1.10073	4.78813	1.6834e-06	2.52827e-05	*		*
bark	FBgn0031571	12.4965	28.3224	0.599153	0.350688	510.342	5.26879	38.5536	0.483635	10.8942	1.22887e-27	1.74675e-25	*		*
CG18088	FBgn0032082	44.17	102.459	1.16536	2.20368	471.134	5.24382	37.8921	0.495118	10.5911	3.2789e-26	4.20969e-24	*		*
Lsd-1	FBgn0039114	13.2309	21.1035	0.520845	0.140702	81.9794	5.24034	37.8008	0.775604	6.75647	1.41392e-11	4.61263e-10	*		*
CG43066	FBgn0262476	13.9245	19.8948	0.269266	0.490995	208.916	5.22095	37.2961	0.549793	9.49621	2.17675e-21	1.86311e-19	*		*
CG42821	FBgn0262003	88.7258	52.5	1.51913	1.23114	77.0904	5.22086	37.2936	0.781377	6.68161	2.36327e-11	7.49467e-10	*		*
CG9747	FBgn0039754	68.4816	89.9206	1.46801	2.37942	449.499	5.21131	37.0476	0.436169	11.9479	6.65738e-33	1.32482e-30	*		*
CG10621	FBgn0032726	4.70901	5.87319	0	0	19.2117	5.20454	36.8741	1.25296	4.15381	3.2699e-05	0.000372899	*		*
Cyp9f2	FBgn0038037	8.19065	7.38143	0	0.156869	33.0484	5.20451	36.8734	1.05228	4.94594	7.57792e-07	1.24116e-05	*		*
CG14695	FBgn0037850	8.20498	5.81387	0	0	18.6986	5.19277	36.5747	1.25552	4.13594	3.53506e-05	0.000399703	*		*
Femcoat	FBgn0041252	606.517	1150.83	19.6083	25.1608	1794.16	5.19232	36.5632	0.381103	13.6245	2.86553e-42	1.2672e-39	*		*
CG32982	FBgn0052982	1.57119	2.8902	0	0	19.4517	5.18351	36.3406	1.25531	4.12927	3.63917e-05	0.000408572	*		*
CG4009	FBgn0038469	465.372	827.885	15.6771	18.1857	3511.72	5.17153	36.0401	0.352539	14.6694	1.01228e-48	1.00722e-45	*		*
CG14356	FBgn0038207	10.044	10.9599	0	0	18.5765	5.16534	35.8858	1.25643	4.11112	3.93751e-05	0.000439486	*		*
Cp16	FBgn0000356	3319.13	3952.63	117.992	78.7175	4659.44	5.14461	35.3738	0.322098	15.9722	1.99636e-57	5.29701e-54	*		*
Sox14	FBgn0005612	41.3521	35.5777	1.42618	0.61643	337.807	5.12451	34.8844	0.469658	10.9111	1.01961e-27	1.47566e-25	*		*
Swim	FBgn0034709	25.9719	22.4146	0.940448	0.254054	128.649	5.11323	34.6127	0.636762	8.03005	9.74317e-16	4.729e-14	*		*
CG15152	FBgn0032665	9.26454	13.2365	0	0	18.1257	5.10717	34.4676	1.2613	4.04913	5.14085e-05	0.000551499	*		*
bou	FBgn0261284	61.4474	123.443	2.90429	1.56913	159.105	5.09981	34.2922	0.617518	8.25856	1.47446e-16	8.03885e-15	*		*
su(r)	FBgn0086450	2.6871	9.54439	0.200227	0	50.5026	5.09837	34.258	0.959148	5.31552	1.06355e-07	2.00139e-06	*		*
zormin	FBgn0052311	0.816424	1.39765	0.0279243	0	32.6533	5.09652	34.2141	1.0561	4.82578	1.39454e-06	2.1471e-05	*		*
CG9815	FBgn0034861	5.9015	21.3282	0	0.381696	47.6858	5.07609	33.7331	0.971493	5.22505	1.74112e-07	3.18606e-06	*		*
sad	FBgn0003312	18.7659	2.74462	0.191926	0.155542	46.318	5.07436	33.6927	0.989263	5.12944	2.90608e-07	5.14053e-06	*		*
CG14526	FBgn0027578	12.3068	7.33178	0.146485	0.23743	55.5903	5.05796	33.3117	0.857609	5.89774	3.68507e-09	8.67844e-08	*		*
CG10550	FBgn0039321	2.79186	6.61446	0	0	17.9201	5.0331	32.7427	1.26896	3.96631	7.29924e-05	0.000761493	*		*
CG13516	FBgn0040658	5.65268	4.91909	0	0	16.6657	5.01784	32.398	1.26968	3.95204	7.74888e-05	0.000802095	*		*
CG12716	FBgn0030439	38.2155	71.6145	0.500788	2.23218	182.83	5.01231	32.2741	0.595266	8.42029	3.75569e-17	2.16633e-15	*		*
CG14309	FBgn0038611	345.429	782.147	14.2592	18.5721	4633.6	5.00475	32.1056	0.386995	12.9323	2.95663e-38	1.06976e-35	*		*
Atet	FBgn0020762	25.4368	23.9722	0.843576	0.578476	318.584	5.00181	32.0401	0.455432	10.9826	4.63563e-28	6.96219e-26	*		*
ndl	FBgn0002926	71.9712	254.052	5.4578	3.81997	3298.12	4.9991	31.9801	0.460349	10.8594	1.79998e-27	2.51366e-25	*		*
Xrp1	FBgn0261113	86.7629	91.4221	1.90379	3.31433	1057.85	4.99763	31.9475	0.363747	13.7393	5.9024e-43	2.76371e-40	*		*
Best2	FBgn0035696	43.8338	66.5382	1.53498	1.63273	481.328	4.99615	31.9147	0.424429	11.7715	5.47696e-32	1.01387e-29	*		*
CG9628	FBgn0036433	14.6438	13.758	0	0.467812	40.6805	4.98292	31.6234	0.948598	5.25293	1.49696e-07	2.77112e-06	*		*
melt	FBgn0023001	4.12486	3.71013	0.155666	0	41.7537	4.96436	31.2192	0.940951	5.2759	1.32104e-07	2.46265e-06	*		*
CG6125	FBgn0038337	3.03668	2.2422	0	0	15.9749	4.96023	31.1298	1.2753	3.88945	0.000100472	0.00101751	*		*
CG15221	FBgn0030331	8.83779	13.333	0.409325	0.110576	67.6356	4.95865	31.0958	0.793737	6.24722	4.17831e-10	1.16291e-08	*		*
exp	FBgn0033668	2.71966	2.5054	0.0750851	0	28.7084	4.95817	31.0855	1.0669	4.64727	3.36353e-06	4.85911e-05	*		*
CG5958	FBgn0031913	270.625	356.468	13.3332	5.63766	906.516	4.95748	31.0706	0.406015	12.2101	2.74548e-34	7.28467e-32	*		*
Vm34Ca	FBgn0003983	1382.22	1255.37	49.8993	31.453	1595.56	4.95493	31.0158	0.342851	14.4521	2.43088e-47	1.93498e-44	*		*
CG13083	FBgn0032789	730.387	962.617	27.6389	24.8077	2388.61	4.94867	30.8815	0.32158	15.3886	1.9514e-53	3.10664e-50	*		*
CG8547	FBgn0033919	2.38338	2.28863	0	0	15.8303	4.93696	30.6318	1.27638	3.86794	0.000109758	0.00110452	*		*
yellow-g2	FBgn0035328	356.903	699.95	17.1213	15.4172	1863.18	4.93074	30.5	0.377319	13.0678	5.02797e-39	1.90584e-36	*		*
Ugt36Bc	FBgn0040260	3.80378	2.90545	0	0	15.6685	4.93064	30.4979	1.27772	3.85894	0.000113879	0.00114022	*		*
Alp4	FBgn0016123	7.84382	5.38	0	0.228669	38.7803	4.92308	30.3386	0.959048	5.1333	2.84708e-07	5.05864e-06	*		*
CG9743	FBgn0039756	1.78814	6.55193	0	0	17.2743	4.92035	30.2812	1.28094	3.84119	0.000122438	0.00121371	*		*
CG31926	FBgn0051926	74.2784	272.19	4.64409	5.47445	687.008	4.91896	30.252	0.507788	9.68704	3.4232e-22	3.16845e-20	*		*
nahoda	FBgn0034797	12.2496	16.0382	0.232039	0.56415	203.905	4.918	30.2319	0.533133	9.22472	2.84313e-20	2.24073e-18	*		*
CG12075	FBgn0030065	36.4255	41.0713	0.692059	1.6265	469.049	4.91785	30.2288	0.429964	11.4378	2.70593e-30	4.58281e-28	*		*
CG4066	FBgn0038011	22.6799	99.6008	0.770312	1.5607	263.164	4.91446	30.1578	0.973592	5.04776	4.47021e-07	7.65223e-06	*		*
Tmhs	FBgn0262624	42.3694	102.426	1.23966	2.8465	293.066	4.91306	30.1285	0.539271	9.11055	8.1966e-20	6.2138e-18	*		*
Galphas	FBgn0001123	10.6128	13.8245	0.16112	0.391726	63.0803	4.90943	30.0528	0.79872	6.14662	7.91516e-10	2.10016e-08	*		*
CG32645	FBgn0052645	12.9508	31.1848	0.865866	0.389844	191.885	4.90428	29.9457	0.592935	8.27119	1.32632e-16	7.38286e-15	*		*
GstT4	FBgn0030484	26.8519	15.29	0.836768	0.226045	62.9974	4.89586	29.7715	0.8075	6.06298	1.33621e-09	3.46456e-08	*		*
Gp150	FBgn0013272	86.838	154.255	4.8454	2.80487	1461.49	4.88708	29.5908	0.391599	12.4798	9.62178e-36	2.94574e-33	*		*
Irc	FBgn0038465	44.7177	48.8657	1.9933	0.923097	275.649	4.88439	29.5357	0.479522	10.1859	2.29122e-24	2.53307e-22	*		*
CG43333	FBgn0263038	33.3076	77.2683	1.10431	2.2374	587.357	4.88221	29.4912	0.47167	10.3509	4.1449e-25	4.92439e-23	*		*
CG10623	FBgn0032727	138.271	281.629	6.50981	6.71453	892.964	4.87646	29.3739	0.410041	11.8926	1.29282e-32	2.45021e-30	*		*
babos	FBgn0034724	39.536	74.6924	2.08924	1.26988	183.121	4.87229	29.289	0.568501	8.57042	1.03112e-17	6.3136e-16	*		*
wdp	FBgn0034718	21.5613	21.0472	0.903146	0.406628	177.994	4.86621	29.1659	0.544267	8.94085	3.86176e-19	2.74461e-17	*		*
Tret1-1	FBgn0050035	19.9376	43.2552	1.10908	0.817112	262.671	4.84906	28.8213	0.525502	9.22749	2.7704e-20	2.20524e-18	*		*
CG16700	FBgn0030816	35.0404	19.0008	1.25876	0.453391	162.123	4.8137	28.1234	0.589843	8.16099	3.32298e-16	1.71759e-14	*		*
CG44325	FBgn0265413	9.67218	8.25481	0.494781	0	60.5695	4.79114	27.6871	0.813098	5.89245	3.80514e-09	8.88238e-08	*		*
CG11381	FBgn0029568	272.851	310.146	8.06666	11.8706	1155.14	4.78836	27.6337	0.347333	13.7861	3.09127e-43	1.53791e-40	*		*
CG13084	FBgn0032788	313.519	520.554	16.5294	12.1455	1592.07	4.78318	27.5348	0.364573	13.12	2.53079e-39	1.00725e-36	*		*
Rcd2	FBgn0037012	13.7203	6.86399	0.151575	0.368519	56.6267	4.78127	27.4982	0.827027	5.78127	7.41399e-09	1.65193e-07	*		*
CG33080	FBgn0053080	2.10043	1.09451	0	0	14.1476	4.78065	27.4864	1.29256	3.69859	0.000216804	0.00200436	*		*
CG15571	FBgn0029696	184.879	284.328	9.77832	5.81136	302.456	4.7781	27.4379	0.473879	10.083	6.57206e-24	6.79397e-22	*		*
Vml	FBgn0085362	464.411	741.517	21.5283	20.4017	2923.16	4.77719	27.4206	0.336041	14.2161	7.2805e-46	4.4579e-43	*		*
CG13868	FBgn0034501	64.0196	70.5978	3.08549	1.57178	642.527	4.77456	27.3706	0.395319	12.0777	1.38491e-33	3.34058e-31	*		*
CG43394	FBgn0263256	17.5693	60.0506	1.17873	1.3135	442.261	4.77126	27.3081	0.523639	9.11174	8.10726e-20	6.20517e-18	*		*
CG30197	FBgn0050197	52.7511	28.6644	2.12236	0	48.0242	4.76612	27.211	0.887234	5.37188	7.79194e-08	1.49687e-06	*		*
CG6409	FBgn0036106	6.89633	1.05056	0	0	14.6648	4.76401	27.1712	1.3018	3.65957	0.000252644	0.00226214	*		*
CG13377	FBgn0261446	2.59853	5.05318	0	0	14.6779	4.76208	27.135	1.29082	3.68918	0.000224975	0.0020679	*		*
CG9505	FBgn0031805	15.4288	15.455	0.294747	0.597175	87.6902	4.758	27.0582	0.684611	6.94993	3.6547e-12	1.27037e-10	*		*
yellow-g	FBgn0041709	246.189	503.879	11.8999	13.9529	1246.37	4.75682	27.0363	0.395143	12.0382	2.23709e-33	5.08777e-31	*		*
wbl	FBgn0004003	9.45057	27.6699	0	0.836316	59.8364	4.75456	26.994	0.859564	5.53137	3.17742e-08	6.51861e-07	*		*
Ilp8	FBgn0036690	126.656	120.673	3.53238	4.7712	264.891	4.75277	26.9604	0.465263	10.2152	1.69455e-24	1.8998e-22	*		*
CG13116	FBgn0032139	2.45503	10.4806	0	0	15.5531	4.74558	26.8264	1.29639	3.6606	0.000251625	0.0022581	*		*
CG8854	FBgn0033702	2.46123	3.04614	0	0	14.0202	4.7377	26.6803	1.29233	3.66602	0.000246355	0.00222785	*		*
bond	FBgn0260942	28.8125	48.0801	0.707822	1.72091	182.306	4.73476	26.6259	0.556646	8.50588	1.80231e-17	1.09514e-15	*		*
Cyp4g1	FBgn0010019	17.8095	9.60857	0.597254	0.242014	76.9676	4.72398	26.4277	0.735335	6.42426	1.32516e-10	3.90676e-09	*		*
CG17169	FBgn0040514	31.7085	56.4066	1.27927	1.03675	57.4991	4.72297	26.4093	0.816336	5.78557	7.22661e-09	1.61584e-07	*		*
Cad74A	FBgn0036715	58.9038	129.928	2.56005	4.06808	1583.64	4.72245	26.3997	0.410216	11.5121	1.14654e-30	2.02811e-28	*		*
cora	FBgn0010434	33.2549	32.479	1.74563	0.593261	491.652	4.72241	26.399	0.441001	10.7084	9.29662e-27	1.23335e-24	*		*
CG15365	FBgn0030077	2.65727	3.02886	0	0.079223	23.9862	4.71476	26.2594	1.09759	4.29554	1.74265e-05	0.000213407	*		*
CG44250	FBgn0265185	6.54508	12.5342	0.30935	0	25.4901	4.71041	26.1804	1.09229	4.31241	1.61482e-05	0.000198978	*		*
CG13299	FBgn0035694	233.232	600.888	9.64372	18.9805	509.379	4.69325	25.8708	0.488459	9.60828	7.37704e-22	6.74957e-20	*		*
caps	FBgn0023095	14.6074	12.7326	0.351462	0.569666	163.515	4.69227	25.8531	0.542665	8.64671	5.30042e-18	3.37531e-16	*		*
mfas	FBgn0260745	64.9383	154.461	4.54617	1.48941	947.869	4.68923	25.7988	0.84183	5.57029	2.54321e-08	5.31337e-07	*		*
vri	FBgn0016076	4.08567	7.1879	0.0718053	0.232771	65.5779	4.68768	25.771	0.778984	6.01768	1.76933e-09	4.45691e-08	*		*
ptc	FBgn0003892	1.0044	1.0283	0	0	13.4129	4.6839	25.7036	1.29718	3.61083	0.000305223	0.00267575	*		*
Egfr	FBgn0003731	12.9796	17.0449	0.832712	0.238182	258.182	4.682	25.6698	0.508221	9.21252	3.18544e-20	2.4859e-18	*		*
cpo	FBgn0263995	5.41496	6.73174	0.176527	0.238436	173.645	4.67249	25.5012	0.531851	8.78534	1.5589e-18	1.06973e-16	*		*
CG31661	FBgn0051661	149.145	61.6894	4.31384	3.29038	350.099	4.6698	25.4536	0.494144	9.45027	3.37945e-21	2.86175e-19	*		*
CG7912	FBgn0039736	1.78958	4.07146	0	0	13.9539	4.66739	25.4112	1.2989	3.59335	0.000326457	0.00284934	*		*
CG11147	FBgn0031734	12.5341	20.6105	0.112305	0.910149	123.732	4.66549	25.3777	0.641674	7.27081	3.57329e-13	1.38075e-11	*		*
ct	FBgn0004198	2.53433	3.16784	0.0577881	0.117082	82.7227	4.65587	25.2091	0.693875	6.70996	1.94674e-11	6.24841e-10	*		*
CG32091	FBgn0052091	37.4506	30.8888	1.49097	1.02242	251.25	4.65214	25.144	0.472205	9.85195	6.72235e-23	6.5256e-21	*		*
Cp7Fa	FBgn0014464	357.547	821.241	18.7766	24.8278	1509.19	4.65103	25.1247	0.407554	11.4121	3.6399e-30	6.03616e-28	*		*
Vm26Ab	FBgn0003980	858.166	391.49	24.6118	22.1141	985.421	4.65093	25.1229	0.410494	11.3301	9.31041e-30	1.48222e-27	*		*
NLaz	FBgn0053126	51.3849	32.4696	0.296158	2.40013	118.856	4.64574	25.0326	0.643367	7.22097	5.16163e-13	1.96587e-11	*		*
CG10660	FBgn0036288	2.59221	2.10658	0	0	12.9727	4.64455	25.0121	1.30147	3.5687	0.000358757	0.00308725	*		*
CG34417	FBgn0085446	12.4541	14.6825	0.523205	0.506085	678.717	4.64063	24.9441	0.364481	12.7322	3.91834e-37	1.2476e-34	*		*
tok	FBgn0004885	5.52026	9.74261	0.0628877	0.407725	101.75	4.62738	24.7161	0.677468	6.83041	8.46743e-12	2.80837e-10	*		*
Eip93F	FBgn0264490	4.1655	7.41605	0.187766	0.217386	181.742	4.62584	24.6897	0.544524	8.49519	1.97602e-17	1.18591e-15	*		*
tyn	FBgn0029128	9.34796	21.4074	0.320782	0.727914	201.613	4.62463	24.669	0.565495	8.17801	2.88568e-16	1.50131e-14	*		*
CG3168	FBgn0029896	34.7489	62.1098	1.11871	2.45323	620.687	4.62392	24.6569	0.437834	10.5609	4.52239e-26	5.62472e-24	*		*
CG9932	FBgn0262160	32.8727	28.1221	1.58835	0.766213	681.272	4.62224	24.6281	0.396324	11.6628	1.97521e-31	3.57333e-29	*		*
CG45057	FBgn0266417	5.9414	1.73793	0	0	12.8494	4.61608	24.5232	1.30998	3.52377	0.000425459	0.00359636	*		*
CG7675	FBgn0038610	39.3747	39.6765	0.24481	2.38079	135.689	4.61181	24.4508	0.608927	7.57367	3.62821e-14	1.55272e-12	*		*
Eaat1	FBgn0026439	1.75916	10.5933	0.108406	0.175709	47.4082	4.61098	24.4368	0.950326	4.852	1.22222e-06	1.9039e-05	*		*
CG10163	FBgn0035697	64.0549	166.196	5.29953	3.16463	348.073	4.60463	24.3295	0.51034	9.02268	1.83545e-19	1.3528e-17	*		*
rgn	FBgn0261258	19.3592	18.1018	0.626388	0.76146	201.79	4.60073	24.2638	0.496259	9.27083	1.84701e-20	1.48507e-18	*		*
Glut4EF	FBgn0267336	18.0334	22.7137	0.563136	1.01807	794.817	4.58817	24.0535	0.380509	12.058	1.76007e-33	4.12064e-31	*		*
pwn	FBgn0003174	3.58517	10.7487	0.117138	0.332259	102.654	4.58506	24.0016	0.707221	6.4832	8.97947e-11	2.72811e-09	*		*
CG15117	FBgn0034417	5.2632	9.56691	0.200699	0.243977	61.9063	4.58435	23.9899	0.780478	5.87378	4.25969e-09	9.85672e-08	*		*
drd	FBgn0260006	26.5317	61.8167	1.45244	1.84971	359.286	4.5772	23.8712	0.486599	9.40651	5.12875e-21	4.29736e-19	*		*
Fas3	FBgn0000636	15.3181	15.3326	0.463184	0.709041	251.481	4.56472	23.6656	0.46478	9.82126	9.11986e-23	8.64215e-21	*		*
Obp99a	FBgn0039678	9.8164	6.64783	0	0	12.0034	4.53078	23.1154	1.31184	3.45376	0.000552832	0.00450414	*		*
stv	FBgn0086708	4.52025	14.3644	0.556325	0.0751431	85.6034	4.52758	23.0641	0.763146	5.93278	2.97853e-09	7.16287e-08	*		*
Col4a1	FBgn0000299	48.402	39.2033	2.64942	0.939381	671.942	4.52525	23.027	0.428374	10.5638	4.38587e-26	5.54151e-24	*		*
Esp	FBgn0013953	21.2237	43.523	1.75586	0.758928	233.692	4.52283	22.9884	0.532419	8.49487	1.98148e-17	1.18591e-15	*		*
HmgZ	FBgn0010228	128.453	150.173	6.15229	5.32982	556.155	4.52045	22.9505	0.376704	12	3.55198e-33	7.44045e-31	*		*
Nox	FBgn0085428	35.045	44.086	1.55004	1.71679	648.588	4.51388	22.8461	0.368538	12.2481	1.72054e-34	4.72258e-32	*		*
GEFmeso	FBgn0050115	5.6491	5.94464	0.146717	0.27744	99.9412	4.49401	22.5337	0.629437	7.13973	9.3512e-13	3.43021e-11	*		*
CG9336	FBgn0032897	64.4507	22.1925	2.53944	0.686008	86.3567	4.48834	22.4453	0.728793	6.1586	7.33909e-10	1.97339e-08	*		*
CG7378	FBgn0030976	1.11877	1.48154	0	0	11.9092	4.48294	22.3614	1.31274	3.41495	0.000637931	0.00512405	*		*
CG42237	FBgn0250862	4.82327	6.43678	0	0.182391	20.6777	4.47794	22.2841	1.12186	3.99152	6.56504e-05	0.000690326	*		*
CG13117	FBgn0032140	31.2983	23.6163	0.260755	1.69058	88.694	4.47339	22.2139	0.678682	6.59129	4.36019e-11	1.36642e-09	*		*
CG13992	FBgn0031756	42.7512	84.1541	4.11932	1.07306	365.176	4.47072	22.1728	0.516944	8.64837	5.2242e-18	3.3536e-16	*		*
Fcp3C	FBgn0000644	137.838	197.074	5.3004	8.59113	401.457	4.46523	22.0886	0.425714	10.4888	9.72575e-26	1.19103e-23	*		*
Traf4	FBgn0026319	3.62679	3.77225	0.105515	0.0855117	29.2555	4.46279	22.0513	0.987311	4.52015	6.17973e-06	8.40866e-05	*		*
pirk	FBgn0034647	1.02236	4.83282	0	0	12.9182	4.45722	21.9662	1.32034	3.37581	0.000735979	0.00584087	*		*
18w	FBgn0004364	18.4266	37.3956	1.569	0.762934	376.852	4.45341	21.9084	0.477702	9.32257	1.13555e-20	9.31856e-19	*		*
Cp18	FBgn0000357	2086.16	1593.33	84.416	77.761	2979.86	4.45267	21.8971	0.310898	14.322	1.59551e-46	1.05835e-43	*		*
mew	FBgn0004456	11.811	23.8448	0.980838	0.476937	230.835	4.45256	21.8954	0.525216	8.47757	2.29952e-17	1.3459e-15	*		*
Ncc69	FBgn0036279	23.5628	41.7811	1.1462	1.5846	410.63	4.4492	21.8446	0.439143	10.1316	4.00207e-24	4.24753e-22	*		*
CG13315	FBgn0040827	10.0286	5.24942	0	0	11.2847	4.43785	21.6734	1.32125	3.35883	0.000782721	0.00617489	*		*
Msr-110	FBgn0015766	36.2662	41.0827	2.11066	1.23538	279.882	4.42913	21.5427	0.45069	9.82743	8.57831e-23	8.22691e-21	*		*
CG33970	FBgn0053970	13.734	37.9735	1.09012	1.01938	261.014	4.42774	21.522	0.533633	8.29734	1.06465e-16	6.05329e-15	*		*
cv-2	FBgn0000395	3.59532	1.87349	0.157212	0	29.1086	4.41754	21.3704	1.00483	4.39632	1.10102e-05	0.000141253	*		*
emp	FBgn0010435	21.3811	36.3837	1.83573	0.626406	253.52	4.41581	21.3448	0.512782	8.61149	7.21194e-18	4.48492e-16	*		*
CG5065	FBgn0034145	9.25962	15.9461	0.371694	0.652663	172.203	4.40612	21.2019	0.542822	8.11707	4.77573e-16	2.42132e-14	*		*
CG30456	FBgn0050456	20.6053	23.5751	1.3977	0.522797	174.387	4.39057	20.9746	0.529559	8.291	1.12302e-16	6.33093e-15	*		*
Cp7Fb	FBgn0014465	278.282	612.635	15.6079	24.6393	2329.31	4.37427	20.739	0.399808	10.9409	7.34525e-28	1.08274e-25	*		*
if	FBgn0001250	3.72887	5.397	0.0566105	0.275271	67.9464	4.3558	20.4751	0.733654	5.93713	2.9006e-09	6.99659e-08	*		*
Inx7	FBgn0027106	27.1847	14.1348	1.28228	0.519595	109.415	4.34313	20.2961	0.631235	6.88037	5.96981e-12	2.03076e-10	*		*
CG33468	FBgn0053468	2.22632	14.6975	0	0	12.2778	4.33765	20.2191	1.33221	3.25599	0.00112998	0.00846955	*		*
Zasp52	FBgn0265991	10.9652	17.7703	0.600262	0.716898	386.875	4.32892	20.0971	0.427757	10.12	4.50198e-24	4.71523e-22	*		*
GstE10	FBgn0063499	4.89004	2.86079	0	0	10.5049	4.32683	20.068	1.32931	3.25493	0.00113418	0.00849304	*		*
LanB2	FBgn0267348	26.986	33.8617	1.55303	1.30522	450.443	4.32661	20.065	0.392513	11.0228	2.96562e-28	4.53968e-26	*		*
CG9416	FBgn0034438	2.30147	0.508645	0	0	10.7105	4.32486	20.0406	1.33575	3.23778	0.00120464	0.00892824	*		*
CG31928	FBgn0051928	108.295	199.001	4.56613	9.51557	601.122	4.32168	19.9966	0.435195	9.93046	3.06845e-23	3.05311e-21	*		*
Nep2	FBgn0027570	52.387	50.9483	2.06168	2.81403	405.583	4.31067	19.8446	0.398052	10.8294	2.49722e-27	3.42722e-25	*		*
eya	FBgn0000320	9.14936	8.35212	0.276655	0.448415	80.3827	4.30969	19.8311	0.663855	6.49193	8.47464e-11	2.5846e-09	*		*
l(3)72Dr	FBgn0263608	5.48708	2.13805	0	0	10.371	4.30357	19.7472	1.33429	3.22536	0.00125813	0.00929872	*		*
CG10407	FBgn0038395	542.297	777.515	23.5418	39.892	1840.04	4.30278	19.7363	0.357939	12.021	2.75642e-33	6.09475e-31	*		*
Pka-C3	FBgn0000489	23.0509	27.8129	0.880713	1.4275	196.433	4.30018	19.7007	0.492068	8.73898	2.35219e-18	1.58673e-16	*		*
CG7460	FBgn0036749	2.81785	4.86378	0	0.137819	18.7006	4.29925	19.6881	1.14191	3.76496	0.000166577	0.00158987	*		*
ko	FBgn0020294	5.58498	4.13266	0.216742	0.175653	56.9122	4.29429	19.6204	0.755809	5.68171	1.33354e-08	2.86119e-07	*		*
Drat	FBgn0033188	14.9373	40.9582	1.83654	0.637877	180.963	4.29417	19.6189	0.595182	7.21488	5.39802e-13	2.04611e-11	*		*
CG9850	FBgn0034903	19.7228	25.8654	0.613127	1.49068	316.352	4.29084	19.5736	0.456986	9.38942	6.03321e-21	5.00254e-19	*		*
scaf	FBgn0033033	1.54119	0.937071	0	0	10.2543	4.2889	19.5474	1.33208	3.21971	0.00128322	0.00944909	*		*
atilla	FBgn0032422	23.5511	23.3391	0.408016	1.32266	48.4641	4.28189	19.4526	0.805462	5.31607	1.06035e-07	2.00009e-06	*		*
CG17124	FBgn0032297	16.666	14.9237	0.796922	0.645844	118.004	4.27805	19.4009	0.573278	7.46244	8.4934e-14	3.53966e-12	*		*
CG6847	FBgn0030884	2.34556	2.90902	0.162738	0	27.077	4.27338	19.3381	1.00818	4.23869	2.24831e-05	0.000267589	*		*
kar	FBgn0001296	45.7031	47.2447	2.79547	1.75063	312.047	4.2674	19.2582	0.428419	9.96081	2.26214e-23	2.27932e-21	*		*
AOX2	FBgn0038348	2.35946	4.72248	0.0861482	0.139633	34.4993	4.26251	19.193	0.928839	4.58907	4.45218e-06	6.19569e-05	*		*
CG6356	FBgn0039178	1.26707	4.2139	0	0.0955231	19.2415	4.26242	19.1918	1.15488	3.69078	0.000223567	0.00205733	*		*
CR43250	FBgn0262895	27.1943	54.7032	0.997905	1.61745	34.4436	4.25948	19.1527	0.92929	4.58358	4.57077e-06	6.33856e-05	*		*
Fas2	FBgn0000635	6.57594	10.1019	0.279457	0.490703	152.355	4.23041	18.7706	0.54387	7.77834	7.34807e-15	3.36153e-13	*		*
CG43901	FBgn0264502	1.09228	2.83386	0.0660556	0.0802995	50.1482	4.22642	18.7189	0.828217	5.10304	3.34243e-07	5.84742e-06	*		*
CG16995	FBgn0031412	9.33924	2.24975	0	0	9.98648	4.22397	18.6871	1.34351	3.14398	0.00166667	0.0118136	*		*
CG10283	FBgn0032681	20.806	19.9697	0.782009	1.17698	155.576	4.21597	18.5837	0.519459	8.11607	4.8151e-16	2.42584e-14	*		*
CG18622	FBgn0038460	5.42193	10.8393	0	0.433609	25.3805	4.20462	18.4382	1.03374	4.06739	4.75435e-05	0.000513496	*		*
CG4325	FBgn0026878	27.1959	19.8916	0	1.84465	52.4588	4.1948	18.313	0.803753	5.21901	1.79878e-07	3.28401e-06	*		*
nkd	FBgn0002945	0.764073	2.24308	0.0672235	0	18.5999	4.17234	18.0302	1.15161	3.62306	0.000291137	0.00256072	*		*
fng	FBgn0011591	5.72084	11.1781	0.521111	0.140774	41.1161	4.17087	18.0118	0.869937	4.79445	1.63123e-06	2.45455e-05	*		*
Arc2	FBgn0033928	33.8904	29.672	0.377257	2.4459	71.5668	4.14675	17.7132	0.70351	5.89438	3.761e-09	8.80516e-08	*		*
Vm26Aa	FBgn0003979	1953.79	2564.83	134.287	113.271	4243.83	4.14134	17.6469	0.307678	13.46	2.68937e-41	1.12671e-38	*		*
CG15673	FBgn0034639	6.95116	4.96697	0.297713	0	16.6879	4.13572	17.5783	1.1525	3.58847	0.000332628	0.00288422	*		*
CG7888	FBgn0036116	16.409	32.902	0.966328	1.45439	152.407	4.13423	17.5601	0.559109	7.39432	1.42138e-13	5.80215e-12	*		*
MtnA	FBgn0002868	79.3852	9.26897	2.43061	1.57586	77.522	4.13392	17.5564	0.80307	5.14765	2.63772e-07	4.72692e-06	*		*
h	FBgn0001168	11.0062	11.8095	0.728663	0.354315	66.6949	4.1326	17.5403	0.700158	5.90239	3.58283e-09	8.4627e-08	*		*
Cad88C	FBgn0038247	10.4494	26.5736	0.2018	1.10392	308.985	4.12405	17.4366	0.99756	4.13414	3.56292e-05	0.000402281	*		*
pxb	FBgn0053207	0.375653	1.27571	0	0	10.0381	4.11545	17.333	1.34371	3.06276	0.00219309	0.0148697	*		*
Lapsyn	FBgn0034602	23.2567	54.2348	1.46135	2.36862	158.425	4.11484	17.3257	0.569576	7.2244	5.03336e-13	1.92623e-11	*		*
ana	FBgn0011746	9.83385	7.76556	0.521311	0.316862	57.5364	4.10478	17.2052	0.735704	5.57939	2.41367e-08	5.05601e-07	*		*
Mur2B	FBgn0025390	82.4656	150.858	4.35295	8.49536	2254.01	4.0963	17.1044	0.394362	10.3871	2.83732e-25	3.42198e-23	*		*
Oatp74D	FBgn0036732	3.10212	4.10799	0.164151	0.133032	37.2001	4.09175	17.0506	0.867049	4.71917	2.36812e-06	3.51684e-05	*		*
CG31087	FBgn0051087	2.02953	3.33759	0	0	9.35256	4.08777	17.0036	1.34418	3.04109	0.00235722	0.0158475	*		*
Gadd45	FBgn0033153	13.4187	36.8899	0.682847	1.66019	94.0773	4.08527	16.9741	0.681369	5.99567	2.02649e-09	5.07261e-08	*		*
CG44476	FBgn0265669	48.9292	16.78	2.3468	0	23.5883	4.077	16.8771	1.05374	3.86907	0.000109252	0.00110221	*		*
CG9864	FBgn0034490	40.8308	25.9087	1.35881	2.20243	147.29	4.0747	16.8503	0.53935	7.55484	4.19371e-14	1.77563e-12	*		*
Cp7Fc	FBgn0014466	1748.25	2779.87	117.837	141.298	6476.87	4.07172	16.8155	0.326482	12.4715	1.06778e-35	3.14798e-33	*		*
Ect3	FBgn0260746	27.426	48.604	1.9784	2.09668	214.074	4.07135	16.8112	0.491096	8.29033	1.12939e-16	6.33093e-15	*		*
CG17386	FBgn0033936	0.514155	1.27837	0	0	9.51432	4.07004	16.7959	1.34598	3.02384	0.00249587	0.0166391	*		*
CG17121	FBgn0039043	12.6823	11.3194	0.712391	0.384892	42.9867	4.06794	16.7715	0.816208	4.98395	6.23e-07	1.03964e-05	*		*
	FBgn0000210	4.91821	3.57817	0.148015	0.308454	172.199	4.0669	16.7594	0.514193	7.90929	2.58862e-15	1.21208e-13	*		*
pain	FBgn0060296	7.63884	5.0673	0	0.544114	48.1585	4.06657	16.7556	0.821442	4.95052	7.40147e-07	1.21727e-05	*		*
CG15347	FBgn0030040	17.8598	20.1083	1.75767	0	45.96	4.0658	16.7467	0.838325	4.84991	1.23516e-06	1.91654e-05	*		*
CR43314	FBgn0263019	0.04135	0.833307	0	0	11.1917	4.06284	16.7123	1.35941	2.98868	0.00280187	0.0183412	*		*
egr	FBgn0033483	6.12072	12.7309	0.314206	0.50928	50.934	4.06096	16.6906	0.793633	5.11693	3.10553e-07	5.45697e-06	*		*
nrv2	FBgn0015777	8.01251	7.50116	0.476857	0.309165	69.5082	4.06055	16.6858	0.679399	5.97668	2.27725e-09	5.57752e-08	*		*
dally	FBgn0263930	5.80022	13.3876	0.607246	0.369095	108.039	4.05637	16.6375	0.629286	6.44599	1.14849e-10	3.42397e-09	*		*
Cyp305a1	FBgn0036910	23.2349	24.7679	1.3226	1.22499	108.81	4.05558	16.6284	0.573991	7.06558	1.59947e-12	5.68384e-11	*		*
Syx4	FBgn0024980	1.77235	6.64394	0.199114	0	17.5974	4.05408	16.6111	1.16811	3.47062	0.000519256	0.00426111	*		*
CG43693	FBgn0263776	88.0601	176.644	8.8896	6.19908	1100.85	4.05072	16.5725	0.395485	10.2424	1.28003e-24	1.45558e-22	*		*
CG5001	FBgn0031322	5.28021	3.09555	0	0.263144	21.6412	4.04686	16.5283	1.0567	3.82971	0.000128293	0.00126076	*		*
spo	FBgn0003486	6.534	7.16865	0.410147	0.221595	42.6418	4.04194	16.4719	0.817183	4.94618	7.5683e-07	1.24116e-05	*		*
CG4250	FBgn0034761	37.7063	49.5288	3.63664	0.842062	71.7972	4.0398	16.4475	0.696837	5.79734	6.73769e-09	1.51503e-07	*		*
rau	FBgn0031745	7.29397	5.36399	0.450113	0.121594	35.8611	4.03722	16.4182	0.879227	4.59179	4.39461e-06	6.14782e-05	*		*
MESR3	FBgn0032694	46.5992	40.1847	2.59389	2.36491	230.153	4.03401	16.3816	0.449368	8.97707	2.78063e-19	2.01216e-17	*		*
St4	FBgn0033887	62.8085	137.8	3.7394	7.22657	299.144	4.03356	16.3765	0.492379	8.19198	2.56971e-16	1.35463e-14	*		*
betaTub60D	FBgn0003888	77.6068	75.0481	6.35164	2.519	486.103	4.0311	16.3486	0.423579	9.51674	1.787e-21	1.54614e-19	*		*
CG3108	FBgn0029807	0.592584	1.58671	0	0	9.31939	4.02922	16.3274	1.34932	2.98611	0.00282551	0.0184656	*		*
CG11378	FBgn0040364	4.48232	5.88773	0.247031	0.2002	35.6182	4.0256	16.2864	0.873869	4.60664	4.09232e-06	5.79624e-05	*		*
CG1698	FBgn0033443	2.44572	1.77772	0	0.134328	21.3853	4.02356	16.2634	1.05509	3.81347	0.00013703	0.00132857	*		*
CG14535	FBgn0031955	0.819846	0.417629	0	0	8.61665	4.01763	16.1968	1.35467	2.96576	0.00301938	0.0194499	*		*
sty	FBgn0014388	4.99155	6.71139	0.187726	0.405701	79.9186	4.01452	16.1618	0.653765	6.14062	8.22012e-10	2.17383e-08	*		*
CG8646	FBgn0033763	2.96036	4.14028	0	0.156424	15.2913	4.0133	16.1481	1.17272	3.42222	0.000621131	0.00499919	*		*
stl	FBgn0086408	11.6881	10.6739	0.298562	0.907355	128.417	4.01137	16.1266	0.5634	7.11993	1.0798e-12	3.92474e-11	*		*
AdamTS-A	FBgn0038341	7.80064	9.7387	0.57117	0.427283	171.598	4.00615	16.0683	0.49582	8.07984	6.48526e-16	3.22642e-14	*		*
CG13998	FBgn0040949	31.3947	36.7538	1.02805	1.66632	28.0257	3.99944	15.9938	0.948963	4.21454	2.50293e-05	0.000294289	*		*
Tie	FBgn0014073	7.24887	10.9976	0.584906	0.421353	120.482	3.99885	15.9872	0.567068	7.05179	1.76627e-12	6.24868e-11	*		*
CG32816	FBgn0052816	22.4378	8.09012	0.990024	0.687719	92.6102	3.99672	15.9636	0.662182	6.03568	1.58296e-09	4.03858e-08	*		*
Muc4B	FBgn0052774	46.3178	178.37	2.74009	6.93949	556.58	3.99428	15.9366	0.923371	4.32575	1.52011e-05	0.000188768	*		*
CG8740	FBgn0027585	2.54804	0.958859	0.134103	0	22.0845	3.97821	15.7601	1.06214	3.74546	0.000180064	0.00170429	*		*
CG33946	FBgn0047000	13.9798	26.1624	0	0.889598	15.2025	3.97398	15.714	1.17811	3.37319	0.000743037	0.00589101	*		*
Eip74EF	FBgn0000567	6.94345	5.73599	0.145857	0.56148	149.308	3.97319	15.7055	0.552836	7.18693	6.62622e-13	2.49975e-11	*		*
CG5059	FBgn0037007	28.0754	46.951	1.02144	3.19294	220.856	3.9725	15.6979	0.51693	7.68479	1.53249e-14	6.85315e-13	*		*
vkg	FBgn0016075	32.3465	26.3153	2.87801	0.593704	482.915	3.9714	15.6859	0.50052	7.93455	2.1126e-15	9.95049e-14	*		*
CG8596	FBgn0035767	6.91036	10.8487	0.627833	0.254405	48.3023	3.965	15.6166	0.788406	5.02914	4.92683e-07	8.29124e-06	*		*
Mco1	FBgn0032116	2.05277	3.15956	0.101973	0.0826417	21.5246	3.95666	15.5264	1.04254	3.7952	0.000147522	0.00141992	*		*
CG18547	FBgn0037973	12.0103	22.23	1.20349	0.487666	48.5701	3.95615	15.521	0.7951	4.97567	6.50237e-07	1.08116e-05	*		*
LanA	FBgn0002526	24.1786	50.3688	3.23111	1.2739	1104.49	3.95001	15.4551	0.447126	8.83421	1.00809e-18	7.03894e-17	*		*
Ih	FBgn0263397	0.425129	0.510285	0	0.021689	14.5448	3.94985	15.4534	1.1802	3.34677	0.00081758	0.00642442	*		*
noc	FBgn0005771	2.95014	5.38988	0.357068	0	29.718	3.94983	15.4531	0.964663	4.09451	4.23056e-05	0.000467063	*		*
sro	FBgn0262112	9.36831	1.40561	0.294875	0	15.2664	3.94574	15.4094	1.19992	3.28834	0.00100782	0.00769887	*		*
ItgaPS4	FBgn0034005	0.7071	1.44785	0	0	8.65638	3.94419	15.3928	1.35535	2.91008	0.00361339	0.0226834	*		*
rpr	FBgn0011706	3.33591	4.50075	0	0	8.43893	3.94411	15.3921	1.35569	2.90931	0.00362228	0.0227213	*		*
Oscillin	FBgn0031717	6.54759	7.11122	0.149183	0.483604	38.9617	3.94306	15.3808	0.840613	4.6907	2.72277e-06	4.02849e-05	*		*
CG31121	FBgn0051121	7.79493	7.75237	0.382666	0.465182	69.6997	3.94257	15.3756	0.66739	5.90744	3.47464e-09	8.28088e-08	*		*
ome	FBgn0259175	3.6677	5.78851	0.337317	0.164022	60.0288	3.93671	15.3133	0.725297	5.42773	5.70763e-08	1.12736e-06	*		*
CG6040	FBgn0038679	10.3538	13.1734	0.260715	1.09871	194.109	3.92689	15.2094	0.529685	7.41364	1.22883e-13	5.06813e-12	*		*
Ir40a	FBgn0259683	0.990804	1.3686	0	0	8.35538	3.92646	15.2049	1.357	2.89348	0.00381001	0.0237678	*		*
CG1648	FBgn0033446	9.72029	5.05843	0.471636	0.191112	26.6309	3.91986	15.1355	0.967792	4.05031	5.11497e-05	0.000549462	*		*
LanB1	FBgn0261800	30.3652	38.9896	2.87092	1.49258	553.483	3.9194	15.1306	0.397203	9.8675	5.75803e-23	5.65851e-21	*		*
ImpL2	FBgn0001257	55.4404	85.148	3.18978	5.48035	475.766	3.91601	15.0952	0.410613	9.53699	1.47036e-21	1.30045e-19	*		*
CG14118	FBgn0036323	1.76491	2.4772	0	0	8.29969	3.91455	15.0799	1.35789	2.88282	0.00394131	0.0242702	*		*
tim	FBgn0014396	8.86976	9.05378	0.495481	0.580016	140.353	3.91431	15.0773	0.517426	7.56497	3.87948e-14	1.65137e-12	*		*
ci	FBgn0004859	5.426	16.9354	0.903253	0.390409	159.765	3.90791	15.0106	0.604257	6.46731	9.97662e-11	3.0081e-09	*		*
jim	FBgn0027339	7.06123	6.36507	0.119223	0.676346	242.573	3.90444	14.9745	0.530474	7.36028	1.83521e-13	7.34084e-12	*		*
Ugt86Di	FBgn0040251	2.12395	2.53845	0.133132	0	14.6497	3.90134	14.9424	1.17455	3.32155	0.000895189	0.0069655	*		*
Myo61F	FBgn0010246	25.1495	13.7394	0.602275	1.74321	194.911	3.90029	14.9316	0.530605	7.35066	1.97238e-13	7.85006e-12	*		*
Cad99C	FBgn0039709	18.9892	43.4882	2.46414	1.42642	460.064	3.89557	14.8827	0.459034	8.48645	2.13042e-17	1.26554e-15	*		*
Slc45-1	FBgn0035968	8.86299	13.7007	0.821202	0.499141	94.6289	3.89027	14.8282	0.611961	6.35705	2.05666e-10	5.99672e-09	*		*
hebe	FBgn0033448	19.3852	16.0753	0.481763	1.56173	94.9816	3.88774	14.8022	0.616016	6.3111	2.77062e-10	7.93315e-09	*		*
CG8303	FBgn0034143	81.1614	179.875	5.20997	11.0986	757.754	3.88584	14.7827	0.446464	8.70358	3.21587e-18	2.11556e-16	*		*
Cp19	FBgn0000358	3086.68	2283.6	217.971	133.016	4451.49	3.88275	14.7511	0.338408	11.4736	1.79064e-30	3.09859e-28	*		*
LManI	FBgn0032253	4.20369	0.749108	0	0.169812	19.8856	3.88019	14.7249	1.11026	3.49485	0.000474322	0.00394937	*		*
RhoL	FBgn0014380	6.10543	5.74387	0.481991	0	20.8101	3.87619	14.6841	1.05506	3.67391	0.00023887	0.00217303	*		*
CG12224	FBgn0037974	0.915956	3.48725	0	0	8.56752	3.85653	14.4854	1.36351	2.82838	0.00467844	0.0277706	*		*
Obp19c	FBgn0031111	156.379	321.76	14.9614	16.0728	595.164	3.84977	14.4177	0.413322	9.31422	1.2285e-20	9.97846e-19	*		*
Ptr	FBgn0262867	1.38875	3.81279	0	0.23151	38.6749	3.84651	14.3851	0.902144	4.26374	2.01033e-05	0.000242091	*		*
CG18507	FBgn0028527	4.15145	4.25681	0.376006	0.076181	38.3351	3.84325	14.3527	0.84496	4.54844	5.40459e-06	7.44299e-05	*		*
srp	FBgn0003507	40.8607	44.3579	1.68102	3.89238	615.048	3.84189	14.3392	0.403098	9.5309	1.55932e-21	1.36398e-19	*		*
Mmp2	FBgn0033438	7.26819	10.7284	0.739021	0.381131	115.724	3.84058	14.3262	0.571659	6.71831	1.83843e-11	5.92466e-10	*		*
CG5326	FBgn0038983	22.9145	25.3748	2.41052	0.651181	103.967	3.82548	14.177	0.604153	6.33198	2.42034e-10	6.98039e-09	*		*
Cp36	FBgn0000359	4062.26	5521	342.42	315.313	13659.6	3.82236	14.1464	0.299283	12.7717	2.35821e-37	7.82141e-35	*		*
Fs	FBgn0259878	5.73821	6.37713	0.477795	0.23233	54.5855	3.8203	14.1262	0.728988	5.24056	1.60091e-07	2.94302e-06	*		*
CG42673	FBgn0261555	6.10777	6.36753	0.346321	0.441048	109.025	3.8151	14.0754	0.559767	6.81552	9.39234e-12	3.08938e-10	*		*
CG42268	FBgn0259163	1.48165	2.80907	0.188576	0.0382066	38.9715	3.81159	14.0412	0.857758	4.44367	8.84374e-06	0.000115404	*		*
PGRP-LC	FBgn0035976	1.6031	1.34463	0	0.0762021	13.0795	3.80984	14.0241	1.19887	3.17787	0.00148362	0.0107065	*		*
blow	FBgn0004133	10.4963	6.83456	0.358447	0.677818	62.5191	3.80349	13.9625	0.69852	5.44507	5.17849e-08	1.03052e-06	*		*
CHKov1	FBgn0045761	9.68296	13.3047	0.697783	0.5655	42.4039	3.80228	13.9508	0.799573	4.75539	1.98065e-06	2.95798e-05	*		*
Ilp6	FBgn0044047	3.33128	24.2	0.705109	0.800011	83.7397	3.79907	13.9199	0.777765	4.8846	1.03637e-06	1.64005e-05	*		*
Six4	FBgn0027364	8.90905	4.82498	0.73615	0	31.9774	3.79182	13.8501	0.931588	4.07028	4.69571e-05	0.000509013	*		*
Pkc53E	FBgn0003091	1.94874	3.10904	0.118587	0.144159	36.4941	3.7918	13.8498	0.850101	4.4604	8.18052e-06	0.000107454	*		*
ush	FBgn0003963	10.8889	10.5219	0.558178	0.863597	183	3.7897	13.8297	0.475373	7.97205	1.5606e-15	7.43857e-14	*		*
CG12991	FBgn0030847	6.90389	10.731	0.355451	0.672154	64.0597	3.78818	13.8152	0.6956	5.44592	5.15385e-08	1.02819e-06	*		*
tsl	FBgn0003867	2.00293	5.90846	0.165267	0.133937	20.2052	3.78253	13.7611	1.07346	3.52368	0.0004256	0.00359636	*		*
CG42663	FBgn0261545	5.14906	16.5477	0.418247	0.881288	111.807	3.7801	13.738	0.649741	5.81785	5.96086e-09	1.35567e-07	*		*
sug	FBgn0033782	1.51181	2.57963	0	0	7.68705	3.77562	13.6954	1.36816	2.75963	0.00578661	0.0332333	*		*
CG10182	FBgn0039091	1.36933	1.46661	0	0	7.49744	3.77359	13.6761	1.36939	2.75567	0.00585722	0.033542	*		*
CG31710	FBgn0051710	10.3017	2.71249	0.455231	0.184465	24.3966	3.76641	13.6082	1.00923	3.73196	0.000189993	0.00178133	*		*
CG15279	FBgn0028886	4.35838	0.860362	0	0.195032	18.2983	3.76097	13.557	1.12127	3.35421	0.000795924	0.00626662	*		*
RhoGEF64C	FBgn0035574	9.14806	13.2264	0.699504	0.831445	208.484	3.74488	13.4067	0.46443	8.06339	7.42098e-16	3.62399e-14	*		*
CG13113	FBgn0032126	76.4095	125.394	9.17081	4.69405	181.722	3.73719	13.3354	0.507518	7.36366	1.78935e-13	7.19354e-12	*		*
Muc12Ea	FBgn0052602	138.61	230.245	13.5775	13.1217	4739.39	3.73634	13.3275	0.329769	11.3302	9.30127e-30	1.48222e-27	*		*
cv-c	FBgn0086901	5.83446	5.65065	0.488114	0.310812	143.292	3.735	13.3152	0.510726	7.31312	2.61018e-13	1.02857e-11	*		*
Rab3-GEF	FBgn0030613	0.706942	2.23708	0.117326	0.0316947	32.1652	3.73099	13.2782	0.934971	3.99049	6.59376e-05	0.000692432	*		*
CG15046	FBgn0030927	2.41075	0.892718	0	0	7.17392	3.72543	13.2272	1.37845	2.70263	0.00687928	0.0383051	*		*
ATP8B	FBgn0037989	0.483106	0.329734	0	0	7.1686	3.72253	13.2006	1.37518	2.70693	0.00679077	0.0379361	*		*
Cp38	FBgn0000360	4219.3	6006.46	364.533	387.94	16388	3.72161	13.1922	0.303496	12.2625	1.44029e-34	4.09454e-32	*		*
CG30069	FBgn0050069	5.321	7.21877	0.451659	0.43063	205.462	3.71637	13.1444	0.459577	8.08651	6.13979e-16	3.07376e-14	*		*
CG9279	FBgn0036882	0.190495	1.03148	0	0	8.03842	3.71622	13.143	1.37509	2.70253	0.00688144	0.0383051	*		*
CG14857	FBgn0038262	0.123755	3.52454	0	0	9.03028	3.71222	13.1066	1.38505	2.68021	0.00735761	0.0406148	*		*
Cad86C	FBgn0261053	2.4474	4.76362	0.139442	0.301353	66.9525	3.71037	13.0898	0.697225	5.32163	1.02844e-07	1.94914e-06	*		*
CG8745	FBgn0036381	3.4724	2.67117	0.280186	0	18.6487	3.71005	13.0869	1.07805	3.44145	0.000578615	0.00468566	*		*
Nrg	FBgn0264975	17.7377	21.9988	1.22613	1.65614	508.911	3.70942	13.0812	0.372273	9.96424	2.18543e-23	2.23026e-21	*		*
tj	FBgn0000964	46.7994	43.8962	2.63107	3.94867	405.984	3.70751	13.0639	0.3878	9.56036	1.17345e-21	1.04951e-19	*		*
ec	FBgn0000542	2.77931	4.44138	0.202551	0.262643	77.1623	3.70589	13.0492	0.643094	5.7626	8.2829e-09	1.8214e-07	*		*
CG12206	FBgn0029662	4.37508	7.12476	0.249111	0.403771	39.6813	3.70235	13.0172	0.819336	4.51872	6.22143e-06	8.43655e-05	*		*
luna	FBgn0040765	3.02617	1.84641	0.193674	0.125566	54.5121	3.70028	12.9985	0.726021	5.09665	3.45721e-07	6.03418e-06	*		*
Cyp4s3	FBgn0030615	26.2732	23.3952	1.18981	2.29009	145.337	3.69287	12.9319	0.514414	7.17878	7.03377e-13	2.64098e-11	*		*
Socs36E	FBgn0041184	5.35432	3.24136	0.291423	0.236176	38.1965	3.68851	12.893	0.8228	4.48288	7.36429e-06	9.80263e-05	*		*
CrebA	FBgn0004396	22.6573	20.916	0.983484	2.14587	251.069	3.68661	12.876	0.452696	8.14368	3.83455e-16	1.95661e-14	*		*
CG5973	FBgn0031914	33.7647	73.3139	2.02932	5.53974	436.559	3.68596	12.8702	0.485052	7.59912	2.98159e-14	1.28289e-12	*		*
Tsp42Ea	FBgn0029508	26.3302	33.2917	3.19754	1.0911	154.449	3.67921	12.8101	0.53244	6.9101	4.8432e-12	1.66172e-10	*		*
CG14187	FBgn0036938	172.048	311.556	20.0575	15.134	305.065	3.6768	12.7887	0.44511	8.26042	1.45161e-16	7.96886e-15	*		*
CG16956	FBgn0032523	14.3844	73.7304	3.23202	2.24512	82.44	3.67431	12.7667	0.7403	4.96327	6.93145e-07	1.1447e-05	*		*
CG9098	FBgn0031762	8.94706	10.8138	0.544457	0.808941	94.6321	3.67291	12.7543	0.585517	6.27294	3.54292e-10	9.89532e-09	*		*
CG7470	FBgn0037146	0.566828	0.692305	0	0	7.05189	3.66716	12.7036	1.37683	2.66349	0.00773346	0.0423082	*		*
Cp15	FBgn0000355	11206.4	12507.3	1051.91	764.674	15714.2	3.66571	12.6908	0.300555	12.1965	3.24594e-34	8.33472e-32	*		*
Rbp	FBgn0262483	0.383051	0.277783	0	0	6.91798	3.66408	12.6765	1.37912	2.65682	0.00788815	0.0429772	*		*
mthl3	FBgn0028956	2.90315	6.15402	0	0.440536	28.424	3.65814	12.6243	0.9583	3.81732	0.000134909	0.0013128	*		*
snoRNA:U3:54Ab	FBgn0065047	376.7	1626.76	78.6787	65.3572	444.027	3.64963	12.5501	0.531369	6.86836	6.49424e-12	2.19043e-10	*		*
CG31183	FBgn0051183	1.04618	0.771532	0	0.0524687	11.7482	3.64917	12.5461	1.21916	2.99319	0.00276077	0.0181768	*		*
hdly	FBgn0038842	8.69349	9.08459	0.788611	0.426072	58.7695	3.64334	12.4955	0.694541	5.24568	1.5571e-07	2.87241e-06	*		*
CG8539	FBgn0035791	2.07545	4.74598	0.221252	0	12.9457	3.6375	12.4451	1.206	3.01617	0.00255992	0.0169808	*		*
Mrp4	FBgn0263316	3.79124	3.43222	0.360014	0.116706	43.4937	3.63587	12.431	0.78512	4.63098	3.63941e-06	5.18249e-05	*		*
PGRP-LB	FBgn0037906	2.27089	6.39689	0.38342	0	19.2016	3.63537	12.4267	1.09254	3.32745	0.000876462	0.00683984	*		*
org-1	FBgn0021767	0.115919	1.89882	0	0	8.22803	3.63127	12.3914	1.3873	2.61751	0.00885737	0.0470933	*		*
CG3777	FBgn0024989	0.599226	1.87914	0.0788428	0	13.191	3.6279	12.3625	1.21035	2.9974	0.00272295	0.0179724	*		*
sick	FBgn0263873	1.43095	1.06575	0.047069	0.114437	45.9365	3.62584	12.3449	0.766237	4.73201	2.22304e-06	3.30755e-05	*		*
CG17732	FBgn0036923	1.68881	0.683552	0	0	6.72837	3.6249	12.3369	1.385	2.61726	0.00886393	0.0470933	*		*
CG32369	FBgn0052369	5.68583	3.27489	0.238965	0.387325	65.2657	3.62058	12.2999	0.680025	5.32418	1.01408e-07	1.92651e-06	*		*
E(spl)mbeta-HLH	FBgn0002733	2.54914	3.31712	0	0	6.85696	3.6178	12.2763	1.38022	2.62118	0.00876253	0.0467492	*		*
CG5921	FBgn0029835	4.83163	4.51733	0.145795	0.472623	55.6088	3.61669	12.2669	0.718246	5.03546	4.76713e-07	8.0909e-06	*		*
Dif	FBgn0011274	0.740515	0.996882	0.0597516	0	12.2323	3.6048	12.1662	1.2082	2.98362	0.00284861	0.018586	*		*
CR43193	FBgn0262822	3.63636	2.81284	0	0	6.66735	3.603	12.151	1.38318	2.60487	0.0091908	0.0483903	*		*
bru2	FBgn0262475	3.74629	3.32664	0.111661	0.361969	54.9736	3.60175	12.1404	0.720678	4.99772	5.80133e-07	9.72182e-06	*		*
ths	FBgn0033652	0.439016	0.804299	0.0421824	0	12.3941	3.59428	12.0778	1.20964	2.97137	0.00296478	0.0192493	*		*
Mipp1	FBgn0026061	7.20965	4.68355	0.491269	0.265424	31.417	3.59363	12.0723	0.875857	4.10299	4.07842e-05	0.000452778	*		*
KCNQ	FBgn0033494	2.83804	1.46509	0.0878156	0.142336	20.9951	3.59198	12.0585	1.01206	3.54918	0.00038643	0.0032987	*		*
hog	FBgn0266710	1.14401	9.29172	0	0	7.62072	3.58821	12.0271	1.38574	2.58938	0.00961479	0.0501197	*		*
mthl10	FBgn0035132	9.55251	11.4861	0.326726	1.19154	112.313	3.58623	12.0106	0.582362	6.15808	7.36301e-10	1.97339e-08	*		*
CG9990	FBgn0039594	23.7562	30.3393	2.0458	2.21062	313.206	3.58321	11.9854	0.404213	8.86467	7.6734e-19	5.40534e-17	*		*
Cyp6a13	FBgn0033304	2.33138	0.983669	0	0	6.53344	3.57864	11.9475	1.38795	2.57837	0.00992669	0.0513515	*		*
amd	FBgn0000075	27.6893	16.0457	1.37705	1.98399	125.184	3.57536	11.9204	0.547039	6.53585	6.32491e-11	1.959e-09	*		*
CG30089	FBgn0050089	2.59233	5.14299	0.0653892	0.423944	51.1549	3.57204	11.893	0.778256	4.5898	4.43666e-06	6.1849e-05	*		*
CG12177	FBgn0030510	61.945	73.1505	4.81789	5.9291	332.404	3.57041	11.8796	0.396609	9.00235	2.20945e-19	1.6135e-17	*		*
GLS	FBgn0261625	17.2571	19.7432	1.23024	1.6617	197.817	3.56783	11.8584	0.454996	7.84147	4.45311e-15	2.06086e-13	*		*
	FBgn0000099	1.81759	2.06513	0	0.191511	21.0359	3.56731	11.8541	1.02401	3.48367	0.000494593	0.00408398	*		*
dsb	FBgn0035290	2.29806	2.94985	0.145608	0.177006	31.1183	3.5652	11.8367	0.872359	4.08685	4.37273e-05	0.000478775	*		*
nemy	FBgn0261673	3.90594	3.38213	0.473013	0	33.3653	3.56506	11.8356	0.900909	3.95718	7.58386e-05	0.000788088	*		*
sim	FBgn0004666	33.7309	37.9565	2.1106	3.57645	328.013	3.5644	11.8301	0.410698	8.67887	3.99723e-18	2.60803e-16	*		*
CG31145	FBgn0051145	5.70122	7.70852	0.550512	0.446148	85.1439	3.56289	11.8178	0.603423	5.90446	3.53795e-09	8.40658e-08	*		*
FER	FBgn0000723	3.60763	4.9029	0.331792	0.268892	55.8413	3.5607	11.7999	0.703249	5.06321	4.12252e-07	7.11828e-06	*		*
CG5278	FBgn0038986	2.19195	0.941968	0	0	6.4499	3.55833	11.7805	1.38923	2.56138	0.0104258	0.0534727	*		*
CG31324	FBgn0051324	3.75168	7.64542	0.433485	0.351306	57.1461	3.55743	11.7731	0.720986	4.93412	8.05138e-07	1.3133e-05	*		*
Shroom	FBgn0085408	7.55258	8.36253	0.712697	0.533157	127.308	3.55333	11.7398	0.519744	6.8367	8.10396e-12	2.69906e-10	*		*
ckn	FBgn0033987	15.3382	8.67501	1.12502	0.804479	159.434	3.54967	11.71	0.51128	6.94272	3.84609e-12	1.33108e-10	*		*
CG32137	FBgn0052137	18.2031	20.8861	1.37254	1.7113	162.453	3.54466	11.6694	0.479941	7.38561	1.51756e-13	6.13187e-12	*		*
ClC-a	FBgn0051116	3.91095	5.91896	0.346523	0.37444	74.299	3.54209	11.6487	0.637054	5.56011	2.69599e-08	5.60315e-07	*		*
Drip	FBgn0015872	5.96709	12.9817	0.408506	0.882834	60.4522	3.54183	11.6465	0.719473	4.92281	8.53107e-07	1.3887e-05	*		*
Vm26Ac	FBgn0086266	192.045	425.567	22.2515	27.2696	499.933	3.54073	11.6377	0.430574	8.22328	1.98019e-16	1.06502e-14	*		*
Tusp	FBgn0039530	4.32948	4.39333	0.335147	0.316879	68.2582	3.54066	11.6371	0.644036	5.49761	3.84966e-08	7.81717e-07	*		*
CG42269	FBgn0259164	1.24291	1.0301	0	0	6.41673	3.53907	11.6243	1.38734	2.55097	0.0107424	0.0547481	*		*
CG12581	FBgn0037213	5.63184	6.08907	0.747743	0.151497	82.3699	3.53728	11.6099	0.650184	5.44043	5.31514e-08	1.05508e-06	*		*
CG10512	FBgn0037057	5.94656	3.72656	0.142141	0.460777	29.4023	3.53645	11.6032	0.899387	3.93207	8.42167e-05	0.000867226	*		*
bwa	FBgn0045064	24.2238	17.5146	1.34974	1.94465	122.122	3.53578	11.5978	0.535094	6.60776	3.90175e-11	1.22759e-09	*		*
CG1572	FBgn0030309	13.7163	1.88467	0.263583	0.640841	25.4673	3.53196	11.5672	1.00998	3.49706	0.000470411	0.00392914	*		*
CG5455	FBgn0039430	8.55303	7.56461	0.453412	0.734911	62.0924	3.53095	11.559	0.671135	5.26116	1.43152e-07	2.65615e-06	*		*
l(3)neo38	FBgn0265276	7.04349	3.58373	0.414793	0.420197	89.9089	3.5271	11.5282	0.610128	5.78092	7.42952e-09	1.65193e-07	*		*
Kank	FBgn0027596	1.80654	1.96853	0.183541	0.0743731	35.746	3.52643	11.5229	0.830326	4.24705	2.16608e-05	0.000258889	*		*
ps	FBgn0261552	15.039	14.5464	0.772244	1.65546	522.649	3.52561	11.5164	0.399845	8.81744	1.17106e-18	8.10576e-17	*		*
laza	FBgn0037163	5.03014	4.20225	0.587712	0	27.1823	3.52326	11.4976	0.954159	3.69253	0.000222038	0.00204563	*		*
Gpo-1	FBgn0022160	9.21166	6.36866	0.813246	0.376614	58.7069	3.52039	11.4748	0.697013	5.05068	4.40236e-07	7.58502e-06	*		*
CG34398	FBgn0085427	0.466206	0.556392	0	0.0315316	11.0188	3.51974	11.4696	1.2307	2.85996	0.004237	0.0256866	*		*
CR44707	FBgn0265918	8.31218	6.65996	0.620959	0.25162	20.7552	3.5193	11.4661	1.00526	3.50087	0.000463746	0.00388571	*		*
CG1806	FBgn0030360	3.7466	3.93706	0.206484	0.167339	15.8704	3.51724	11.4497	1.09527	3.21129	0.00132141	0.00971233	*		*
DAT	FBgn0034136	0.505847	2.93467	0.111936	0	12.9072	3.51699	11.4477	1.23192	2.85489	0.00430513	0.0259871	*		*
CG43156	FBgn0262686	7.76654	22.1191	1.03117	0	12.1938	3.51615	11.4411	1.22161	2.8783	0.00399827	0.0245005	*		*
CG6830	FBgn0037934	2.68101	7.58249	0.122361	0.49582	36.1683	3.51532	11.4345	0.878494	4.00153	6.29334e-05	0.000665272	*		*
Sk1	FBgn0030300	1.91168	1.1375	0	0.0966954	10.7231	3.51393	11.4235	1.2378	2.83886	0.00452751	0.0270157	*		*
CG16947	FBgn0031816	12.1361	12.2448	0.151104	1.59195	70.3134	3.51375	11.4221	0.698189	5.03267	4.83704e-07	8.1921e-06	*		*
Reg-5	FBgn0015801	14.5083	18.6706	0.764257	1.70327	75.8774	3.51265	11.4134	0.635223	5.5298	3.20595e-08	6.56025e-07	*		*
CG10126	FBgn0038088	8.48125	4.14639	0.34794	0.281979	15.4965	3.51243	11.4116	1.10838	3.16897	0.00152983	0.0109805	*		*
CG17839	FBgn0036454	1.48469	4.79508	0.335312	0.0905815	48.7999	3.50902	11.3846	0.814079	4.31041	1.62949e-05	0.000200476	*		*
CG5381	FBgn0032218	10.413	9.89067	1.09848	0.494575	72.963	3.50557	11.3575	0.639486	5.48186	4.20872e-08	8.48138e-07	*		*
PH4alphaPV	FBgn0051015	36.9279	49.9354	4.36487	2.82992	219.099	3.50066	11.3189	0.453102	7.72599	1.10991e-14	4.99147e-13	*		*
ogre	FBgn0004646	47.303	61.3422	4.57744	4.61959	554.918	3.49962	11.3107	0.358657	9.75757	1.71216e-22	1.60339e-20	*		*
NaCP60E	FBgn0085434	0.417529	0.155719	0.0217783	0	11.1119	3.49691	11.2895	1.23409	2.83359	0.00460287	0.0273833	*		*
CG13124	FBgn0032156	2.96211	3.3965	0.407162	0	27.0324	3.49574	11.2804	0.954671	3.66172	0.000250526	0.00225573	*		*
pip	FBgn0003089	0.62304	0.144582	0	0.0245811	10.6224	3.48804	11.2203	1.25462	2.78016	0.00543327	0.0316584	*		*
CG32687	FBgn0052687	14.6215	9.25905	0.728403	1.18063	86.3971	3.48242	11.1767	0.606455	5.74225	9.34268e-09	2.04307e-07	*		*
jbug	FBgn0028371	7.98761	12.4368	0.782715	0.925066	275.999	3.4787	11.1479	0.431014	8.07095	6.97535e-16	3.42739e-14	*		*
CG12730	FBgn0029771	2.3275	0.428665	0	0	6.23244	3.47819	11.144	1.39871	2.48671	0.0128931	0.0629625	*		*
CR43834	FBgn0264382	12.0813	26.7007	1.40035	0	11.6701	3.47733	11.1373	1.22391	2.84116	0.00449502	0.0269155	*		*
CG42747	FBgn0261801	4.34676	2.27101	0.238212	0.193052	24.0698	3.46548	11.0463	0.953807	3.63332	0.000279801	0.00248296	*		*
Sema-2b	FBgn0264273	2.79469	7.53137	0.394992	0.373462	68.5404	3.46045	11.0078	0.696865	4.96574	6.84385e-07	1.13258e-05	*		*
pyr	FBgn0033649	4.17101	6.56504	0.52971	0.257573	44.237	3.45927	10.9988	0.771874	4.48165	7.40684e-06	9.84282e-05	*		*
CG30345	FBgn0050345	9.47959	5.12155	0.613957	0.497565	41.6339	3.4512	10.9374	0.78431	4.4003	1.08102e-05	0.00013969	*		*
CG13252	FBgn0037016	23.3732	15.6954	1.47833	1.85157	128.306	3.44213	10.8688	0.524447	6.56334	5.26151e-11	1.64242e-09	*		*
CG9449	FBgn0036875	7.51519	9.73242	0.866181	0.50141	61.1832	3.43943	10.8486	0.675095	5.09474	3.49224e-07	6.06948e-06	*		*
sm	FBgn0003435	7.18248	7.752	0.429576	0.862057	322.603	3.43785	10.8367	0.421661	8.15312	3.54657e-16	1.82134e-14	*		*
CG1909	FBgn0039911	0.805443	1.35116	0	0	6.18863	3.43343	10.8035	1.39246	2.46572	0.0136737	0.0659651	*		*
CG6231	FBgn0038720	8.20825	12.5119	0.548468	1.14298	116.331	3.43071	10.7832	0.558031	6.14789	7.85207e-10	2.09038e-08	*		*
moody	FBgn0025631	8.40537	3.91207	0.518333	0.49008	62.7354	3.42963	10.7751	0.687268	4.99024	6.03052e-07	1.00847e-05	*		*
gce	FBgn0261703	3.02025	2.5131	0.234316	0.189895	41.362	3.42806	10.7634	0.770939	4.4466	8.72388e-06	0.000114214	*		*
LamC	FBgn0010397	64.345	47.3379	5.2779	4.72758	356.326	3.42562	10.7452	0.393363	8.70854	3.07805e-18	2.04177e-16	*		*
CG4297	FBgn0031258	5.95295	5.31323	0.0990786	0.802956	99.8969	3.41845	10.692	0.636394	5.3716	7.80406e-08	1.49687e-06	*		*
CG13506	FBgn0034723	4.08546	4.35894	0.22861	0.370541	32.1773	3.41413	10.6599	0.847506	4.02844	5.61482e-05	0.000597513	*		*
Lmpt	FBgn0261565	3.51296	8.04931	0.168862	0.775483	180.731	3.41325	10.6535	0.584654	5.83807	5.28079e-09	1.2079e-07	*		*
Gr94a	FBgn0041225	0.23012	4.67263	0	0	7.11947	3.39275	10.5032	1.40227	2.41948	0.0155429	0.0730781	*		*
CG34371	FBgn0085400	1.00722	1.12644	0.118155	0	15.502	3.38919	10.4772	1.11524	3.03898	0.00237381	0.0159322	*		*
CG5002	FBgn0034275	2.11073	6.49477	0.510939	0	21.7697	3.38781	10.4672	1.04661	3.23695	0.00120815	0.00894596	*		*
	FBgn0261451	14.5071	34.2581	2.61934	1.80436	1321.37	3.387	10.4614	0.410023	8.26052	1.45035e-16	7.96886e-15	*		*
CG34325	FBgn0085354	19.7637	7.1257	0.815381	1.32161	43.434	3.37987	10.4098	0.794525	4.25395	2.10033e-05	0.000252167	*		*
Kul	FBgn0039688	1.73173	1.26461	0.221079	0	29.594	3.37542	10.3777	0.929498	3.63144	0.000281841	0.0024955	*		*
Buffy	FBgn0040491	6.46464	7.81344	0.327828	0.531359	18.7792	3.37423	10.3692	1.02529	3.29102	0.000998265	0.00763323	*		*
Rcd6	FBgn0034530	0.371605	1.29352	0	0	6.239	3.37196	10.3528	1.39649	2.41459	0.0157531	0.0738919	*		*
CR18228	FBgn0037560	3.99288	4.08788	0	0.277999	9.91026	3.36586	10.3092	1.25	2.69269	0.00708787	0.039262	*		*
kek1	FBgn0015399	6.11072	5.04445	0.705499	0.285876	84.0258	3.36155	10.2785	0.610094	5.50989	3.5905e-08	7.30955e-07	*		*
flam	FBgn0267704	0.716422	3.87922	0.232515	0	16.8903	3.3499	10.1958	1.14387	2.92856	0.00340531	0.0215643	*		*
mamo	FBgn0267033	5.4526	5.8332	0.600314	0.467796	435.216	3.34714	10.1763	0.368576	9.08128	1.07301e-19	8.05766e-18	*		*
hid	FBgn0003997	4.25053	6.66106	0.338761	0.54908	56.6634	3.34416	10.1553	0.695361	4.80925	1.51497e-06	2.30137e-05	*		*
kay	FBgn0001297	11.768	13.3281	0.873759	1.45164	255.272	3.33788	10.1112	0.428214	7.7949	6.44615e-15	2.96597e-13	*		*
CG42613	FBgn0261262	0.268213	0.280086	0	0	5.6927	3.33593	10.0975	1.39997	2.38287	0.0171784	0.0788761	*		*
CG42336	FBgn0259238	30.1018	18.7492	2.47235	2.00365	96.4948	3.3347	10.0889	0.574214	5.80741	6.34459e-09	1.43068e-07	*		*
CG5171	FBgn0031907	0.70097	2.65217	0	0	6.12761	3.33461	10.0883	1.39897	2.38361	0.0171436	0.0787891	*		*
CG4670	FBgn0033814	26.2877	36.5275	2.20796	3.57876	214.817	3.32749	10.0386	0.454878	7.31512	2.57145e-13	1.01834e-11	*		*
Yp3	FBgn0004047	1329.58	1174.87	150.105	92.5648	6133.18	3.32524	10.023	0.324298	10.2537	1.13953e-24	1.31459e-22	*		*
bowl	FBgn0004893	4.70892	2.08444	0.159012	0.386601	37.5414	3.32164	9.998	0.823728	4.03244	5.51997e-05	0.000588994	*		*
snoRNA:U3:54Aa	FBgn0065048	377.912	1668.95	90.4805	63.7631	455.112	3.31935	9.98212	0.893886	3.71339	0.000204501	0.0019039	*		*
GstE14	FBgn0033817	2.26524	2.41379	0	0	5.63701	3.31902	9.97985	1.40097	2.36909	0.0178319	0.0812953	*		*
Acer	FBgn0016122	58.1543	137.962	10.0021	8.62337	820.781	3.31629	9.96098	0.41449	8.00088	1.23532e-15	5.95946e-14	*		*
CG15611	FBgn0034194	7.19255	6.91616	0.96727	0.15678	32.024	3.31564	9.9565	0.868337	3.81838	0.000134332	0.00130879	*		*
Cyp18a1	FBgn0010383	14.0226	10.108	1.78569	0.452239	96.0892	3.3103	9.91974	0.614892	5.38355	7.30308e-08	1.40757e-06	*		*
CG13893	FBgn0035146	5.89381	10.7006	0.154816	1.1292	46.9667	3.30666	9.89471	0.785323	4.21057	2.54729e-05	0.000298622	*		*
sog	FBgn0003463	1.13568	2.64386	0.052823	0.214045	31.1546	3.30257	9.8667	0.893241	3.69729	0.000217917	0.00201232	*		*
t	FBgn0086367	1.13254	1.23195	0	0	5.58131	3.3019	9.86216	1.40197	2.35518	0.0185135	0.0838745	*		*
CG10178	FBgn0032684	13.1449	13.4696	1.02754	0	65.6447	3.29941	9.84516	1.29101	2.55569	0.0105977	0.0542844	*		*
CG33514	FBgn0053514	0.118573	4.8153	0	0	6.95239	3.29708	9.82927	1.41048	2.33757	0.0194096	0.0871231	*		*
CG1673	FBgn0030482	23.5781	23.5879	2.44029	2.08754	155.076	3.28991	9.78052	0.474424	6.93454	4.07551e-12	1.40438e-10	*		*
CG34383	FBgn0085412	3.93394	5.03357	0.383988	0.466789	166.385	3.2862	9.7554	0.471317	6.97237	3.11641e-12	1.08929e-10	*		*
Sirup	FBgn0031971	50.0285	56.8951	4.21261	5.69	101.509	3.28434	9.74282	0.54945	5.9775	2.26589e-09	5.56682e-08	*		*
CG34141	FBgn0083977	9.04508	7.18708	0.92784	0.563958	62.1517	3.2795	9.71019	0.659122	4.97556	6.506e-07	1.08116e-05	*		*
CG5367	FBgn0032228	13.2004	31.1714	3.14855	0.785125	81.1156	3.27845	9.70316	0.679869	4.82219	1.41992e-06	2.17775e-05	*		*
Adgf-A	FBgn0036752	11.3707	16.9227	1.44634	1.17215	95.614	3.2742	9.67462	0.570653	5.73764	9.60036e-09	2.09367e-07	*		*
CG9220	FBgn0030662	2.23348	7.46351	0.434925	0.352474	49.02	3.26712	9.6272	0.782626	4.17455	2.9857e-05	0.000344437	*		*
bib	FBgn0000180	1.06683	1.23784	0	0.0841805	9.35332	3.26625	9.62139	1.26116	2.58988	0.00960082	0.0501131	*		*
btsz	FBgn0266756	7.98086	14.1225	0.964595	1.21248	501.629	3.26374	9.60467	0.39774	8.20571	2.29237e-16	1.22465e-14	*		*
Oamb	FBgn0024944	5.52066	3.22479	0.246004	0.548261	63.0852	3.26286	9.59886	0.675425	4.83083	1.35965e-06	2.09744e-05	*		*
CG1998	FBgn0030485	3.74867	6.71317	0	0.713335	25.8177	3.2608	9.58512	0.959606	3.39806	0.00067866	0.00541296	*		*
slow	FBgn0035539	15.7795	13.38	1.00761	0	85.234	3.25978	9.57836	1.32525	2.45975	0.0139035	0.0667907	*		*
peb	FBgn0003053	13.9341	16.8829	0.685507	2.29628	300.785	3.25233	9.52901	0.478546	6.79627	1.07363e-11	3.51693e-10	*		*
CG12065	FBgn0030052	28.3829	31.6176	3.04261	2.95896	220.56	3.24247	9.46411	0.426279	7.60644	2.81747e-14	1.22552e-12	*		*
CG1273	FBgn0035522	0.45631	2.32444	0	0.131729	14.5746	3.24169	9.45904	1.17057	2.76933	0.00561721	0.0324007	*		*
CG5177	FBgn0031908	0.331963	4.33322	0	0	6.26153	3.23989	9.44723	1.40843	2.30036	0.021428	0.094288	*		*
Yp2	FBgn0005391	2487.46	2503.78	304.532	210.666	10648.3	3.23934	9.4436	0.305029	10.6198	2.41163e-26	3.14697e-24	*		*
CG31547	FBgn0051547	0.264568	1.84187	0	0.0695875	10.3067	3.22479	9.34886	1.27744	2.52441	0.0115891	0.0578004	*		*
fru	FBgn0004652	0.989725	0.659986	0.0738427	0.0748048	39.6191	3.22036	9.32017	0.773287	4.1645	3.12034e-05	0.000358412	*		*
fne	FBgn0086675	0.00734541	0.5966	0	0	6.86884	3.21949	9.31459	1.41606	2.27355	0.022993	0.0992003	*		*
CG32280	FBgn0052280	9.46319	13.7464	0.640839	1.38494	48.0459	3.2194	9.314	0.731972	4.39826	1.09123e-05	0.000140553	*		*
CG17224	FBgn0031489	3.17655	1.54287	0.21578	0	9.30182	3.21632	9.29413	1.26291	2.54675	0.010873	0.055127	*		*
sda	FBgn0015541	1.48826	5.00832	0.328334	0.212872	43.5878	3.21262	9.27034	0.810623	3.96315	7.39669e-05	0.00077065	*		*
Ahcy89E	FBgn0015011	1.38449	0.823804	0	0	5.19677	3.2124	9.26892	1.40942	2.27924	0.0226528	0.0982783	*		*
Nhe2	FBgn0040297	1.99894	3.66216	0.112429	0.394832	66.9403	3.20451	9.21839	0.683857	4.68594	2.78675e-06	4.10028e-05	*		*
kirre	FBgn0028369	0.252193	0.309831	0	0	5.27499	3.20391	9.21453	1.40755	2.27623	0.0228323	0.0988282	*		*
Trim9	FBgn0051721	0.079375	1.27521	0	0	6.17799	3.20035	9.19182	1.4113	2.26767	0.0233496	0.100284	*		*
shd	FBgn0003388	0.440344	1.07564	0	0	5.4646	3.20028	9.19137	1.40677	2.27492	0.022911	0.099115	*		*
CG3397	FBgn0037975	6.9683	4.78285	0.860031	0	17.8911	3.20008	9.19008	1.06373	3.00836	0.00262665	0.01738	*		*
daw	FBgn0031461	1.86968	6.45847	0.416889	0.253392	35.1141	3.19867	9.18113	0.868319	3.68375	0.000229826	0.0021052	*		*
Hsp70Bb	FBgn0013278	6.78042	117.837	4.05965	2.58503	368.2	3.19783	9.17578	1.21991	2.62136	0.00875799	0.0467492	*		*
fon	FBgn0032773	1.17727	0.712684	0	0	5.14108	3.1949	9.15715	1.41035	2.26533	0.0234924	0.100646	*		*
Rpt6R	FBgn0039788	2.43477	0.56127	0	0	5.17425	3.19419	9.15265	1.41404	2.25891	0.023889	0.102015	*		*
CG12502	FBgn0035171	0.199195	1.0834	0	0	5.73775	3.19352	9.1484	1.40801	2.2681	0.023323	0.100244	*		*
Kr-h1	FBgn0266450	2.68301	5.96124	0.192397	0.571717	59.6641	3.19312	9.14584	0.715737	4.4613	8.14652e-06	0.000107184	*		*
CG30428	FBgn0050428	2.82883	3.32664	0.279151	0	9.37472	3.19103	9.13263	1.2573	2.538	0.0111488	0.0561671	*		*
CG7194	FBgn0035868	13.792	14.26	0.249293	2.22237	49.7967	3.19056	9.12965	0.757102	4.21418	2.50691e-05	0.000294322	*		*
CG31974	FBgn0051974	6.6675	7.65127	0	1.15629	35.2893	3.1888	9.1185	0.867402	3.67626	0.000236678	0.00216015	*		*
ASPP	FBgn0034606	3.87095	4.18059	0.607171	0.164022	53.1876	3.18485	9.09361	0.716447	4.44534	8.77513e-06	0.000114696	*		*
Cdep	FBgn0265082	2.36067	2.60727	0.273483	0.236413	122.193	3.1757	9.03608	0.508986	6.23926	4.3964e-10	1.21935e-08	*		*
sev	FBgn0003366	1.59114	3.97031	0.083291	0.405006	59.0805	3.17464	9.02946	0.743524	4.26972	1.95718e-05	0.000237488	*		*
Sema-5c	FBgn0250876	11.8863	19.4204	1.16403	2.0125	180.721	3.17147	9.00963	0.486913	6.51342	7.34572e-11	2.26635e-09	*		*
CG5849	FBgn0038897	0.699825	1.85349	0.111095	0	9.75394	3.1714	9.00923	1.26003	2.51693	0.0118384	0.0586758	*		*
CR45453	FBgn0267009	12.8279	3.03758	0	0	5.06286	3.16088	8.94377	1.41566	2.2328	0.0255622	0.106998	*		*
Dat	FBgn0019643	3.8524	1.2894	0.180331	0.146145	12.3326	3.15598	8.91341	1.16236	2.71514	0.00662472	0.037267	*		*
CR44288	FBgn0265315	3.66963	0.874903	0	0	5.03501	3.15244	8.89156	1.41606	2.2262	0.026001	0.108238	*		*
Idgf3	FBgn0020414	4.502	6.15353	0.688489	0.34873	55.2567	3.15098	8.88259	0.689307	4.57123	4.84871e-06	6.70065e-05	*		*
CG7884	FBgn0031001	0.753119	1.02403	0	0.0696402	8.74068	3.14721	8.85942	1.27464	2.46909	0.0135456	0.0655458	*		*
p130CAS	FBgn0035101	4.96801	7.7166	0.4981	0.740065	68.208	3.13968	8.81328	0.639306	4.91107	9.05801e-07	1.46847e-05	*		*
CG31038	FBgn0051038	7.15082	8.02108	0.81421	0.791826	125.71	3.13137	8.76266	0.502108	6.23644	4.47642e-10	1.23723e-08	*		*
bdl	FBgn0028482	1.21192	0.297082	0	0	4.92362	3.11823	8.68323	1.41767	2.19955	0.027839	0.114226	*		*
CG18268	FBgn0037520	6.80115	9.62821	0	1.34806	30.4259	3.11522	8.66515	0.905947	3.43864	0.000584649	0.00472948	*		*
scf	FBgn0025682	170.582	90.7345	16.8016	12.4099	555.572	3.11291	8.65128	0.400439	7.77375	7.61973e-15	3.46589e-13	*		*
Ance	FBgn0012037	6.22248	27.1212	1.71468	0.126329	91.7992	3.11124	8.64125	1.2368	2.51555	0.0118845	0.0588313	*		*
Ptp52F	FBgn0034085	0.979914	0.530204	0.0741524	0	8.68919	3.10643	8.6125	1.27441	2.43755	0.014787	0.0700208	*		*
CG16799	FBgn0034538	0.126628	3.77811	0	0	6.0109	3.10636	8.61206	1.41805	2.19058	0.0284823	0.116039	*		*
CG6959	FBgn0037956	6.18777	5.58417	1.00412	0.180836	47.2316	3.10462	8.60168	0.757963	4.096	4.20343e-05	0.000465359	*		*
dpr13	FBgn0034286	0.170329	1.2352	0	0	5.51498	3.1029	8.59146	1.41357	2.19508	0.028158	0.115208	*		*
Pde8	FBgn0266377	2.01899	1.91757	0.120683	0.260811	43.6554	3.10157	8.58354	0.742327	4.17817	2.93858e-05	0.000339493	*		*
comm2	FBgn0041160	5.48678	12.3046	0.673388	0.909549	35.1041	3.09996	8.57394	0.827392	3.74666	0.000179204	0.00169817	*		*
geko	FBgn0020300	3.51793	8.61494	0.516366	0.418475	20.5848	3.09955	8.57149	0.995263	3.1143	0.00184382	0.0128857	*		*
GstD2	FBgn0010038	8.03107	66.2971	1.85442	0	66.8319	3.09603	8.55065	1.39034	2.22682	0.0259591	0.108129	*		*
CG5853	FBgn0032167	3.54424	6.49323	0.389194	0.525687	34.335	3.0855	8.48846	0.820351	3.7612	0.000169102	0.00161204	*		*
Pvf3	FBgn0085407	0.384778	0.260072	0	0	4.80691	3.08527	8.48708	1.4159	2.17902	0.0293303	0.118633	*		*
Ilp7	FBgn0044046	3.23606	3.10741	0	0.264153	8.24475	3.08261	8.47148	1.28434	2.40016	0.0163881	0.0760636	*		*
CG4666	FBgn0029838	12.1541	11.9007	0.499318	1.82097	42.9657	3.08139	8.46432	0.760564	4.05146	5.08991e-05	0.000547509	*		*
CG43135	FBgn0262609	5.55771	44.6441	1.56094	1.26502	13.8163	3.08066	8.46004	1.18072	2.60915	0.0090767	0.0479115	*		*
CG10764	FBgn0034221	0.986808	1.43124	0	0	4.91298	3.07885	8.44943	1.41419	2.17712	0.0294719	0.119084	*		*
yellow-d	FBgn0041712	0.292742	2.31592	0	0	5.45928	3.07878	8.449	1.41501	2.1758	0.0295705	0.119397	*		*
RabX4	FBgn0051118	1.48091	3.43659	0	0.194757	8.65182	3.07766	8.44244	1.28275	2.39926	0.0164282	0.0762053	*		*
CG32486	FBgn0266918	14.1617	9.98303	1.58877	1.05347	75.4278	3.07316	8.41617	0.608521	5.05022	4.41313e-07	7.58715e-06	*		*
CG34134	FBgn0083970	1.53729	15.0501	0.70162	0	10.0218	3.06533	8.37062	1.28753	2.38079	0.0172758	0.0792138	*		*
CG7702	FBgn0038638	3.81866	4.04843	0.707749	0	24.6372	3.05693	8.32202	0.96795	3.15815	0.00158772	0.0113145	*		*
CG11426	FBgn0037166	1.23802	0.861886	0	0	4.72337	3.05655	8.31978	1.41728	2.15663	0.0310343	0.123517	*		*
CG16791	FBgn0038881	3.36464	3.61062	0.142022	0.575491	66.088	3.05573	8.3151	0.666656	4.58368	4.56872e-06	6.33856e-05	*		*
rk	FBgn0003255	0.186016	0.602328	0	0	5.07474	3.0557	8.31491	1.41478	2.15985	0.0307844	0.122835	*		*
Yp1	FBgn0004045	457.995	552.772	76.0414	41.7686	2172.99	3.05538	8.31308	0.350068	8.72798	2.5926e-18	1.73421e-16	*		*
CG3662	FBgn0031285	55.866	49.7717	5.93389	6.38112	420.385	3.05279	8.29818	0.362493	8.42166	3.71199e-17	2.15675e-15	*		*
sd	FBgn0003345	11.3495	12.9529	1.28102	1.51006	283.855	3.05273	8.29778	0.397538	7.67907	1.60244e-14	7.12595e-13	*		*
Dro	FBgn0010388	6.55109	6.45386	0.902614	0	12.533	3.05126	8.28936	1.16158	2.62683	0.00861848	0.0461663	*		*
CR18854	FBgn0042174	36.7975	30.5872	3.83681	3.96722	231.13	3.04971	8.28047	0.418637	7.28487	3.21982e-13	1.25023e-11	*		*
CG17672	FBgn0083978	1.75965	4.92199	0.229458	0.185958	12.5791	3.04956	8.27961	1.1593	2.63052	0.00852547	0.0457913	*		*
CG4928	FBgn0027556	0.35568	0.538297	0	0	4.82944	3.04838	8.2728	1.41572	2.15324	0.0313001	0.124388	*		*
dib	FBgn0000449	1.63982	1.6426	0	0.139633	8.07767	3.04786	8.26982	1.28815	2.36607	0.0179778	0.0818203	*		*
CG33169	FBgn0053169	13.5086	26.9064	1.07515	2.61398	33.3668	3.04746	8.26756	0.839782	3.62887	0.000284663	0.00251489	*		*
CG17855	FBgn0032124	1.80159	0.467995	0	0	4.70085	3.04711	8.26556	1.42087	2.14454	0.0319895	0.126559	*		*
CG14410	FBgn0030583	0.730516	6.69171	0	0	5.37574	3.04114	8.23143	1.41723	2.14584	0.0318859	0.126275	*		*
Or2a	FBgn0023523	2.22514	3.20061	0.268576	0	8.62285	3.03985	8.22407	1.27431	2.38548	0.0170569	0.0784359	*		*
CG42666	FBgn0261548	8.07734	13.2227	1.56349	0.858349	191.29	3.03875	8.21777	0.481255	6.31421	2.71541e-10	7.80312e-09	*		*
CG13786	FBgn0031900	1.109	3.71183	0.311474	0	13.4028	3.037	8.20783	1.1697	2.5964	0.00942066	0.0493021	*		*
CG6484	FBgn0034247	0.600808	2.04034	0	0	5.01905	3.03366	8.18887	1.41593	2.14253	0.0321512	0.127009	*		*
sqa	FBgn0259678	0.147923	0.502344	0	0	5.01905	3.03366	8.18887	1.41593	2.14253	0.0321512	0.127009	*		*
tna	FBgn0026160	3.21315	2.16244	0.151216	0.408495	47.8897	3.03356	8.18826	0.728934	4.16164	3.15973e-05	0.000362413	*		*
CG12290	FBgn0039419	1.51215	3.82478	0.305669	0.185791	31.0193	3.03345	8.18765	0.868847	3.49135	0.000480589	0.0039932	*		*
Orct2	FBgn0086365	3.31372	4.80613	0.75619	0	28.6428	3.03185	8.17858	0.934915	3.24292	0.00118313	0.0088016	*		*
Hr3	FBgn0000448	2.22551	2.56466	0.348134	0.179541	68.3371	3.02927	8.16399	0.629374	4.81315	1.48568e-06	2.26553e-05	*		*
Pu	FBgn0003162	3.0532	4.89937	0.158125	0.512593	22.1793	3.02915	8.16326	0.95702	3.16519	0.00154983	0.0110878	*		*
CG4607	FBgn0029932	0.904058	3.11577	0.261456	0	13.3193	3.02333	8.13043	1.17206	2.57951	0.0098941	0.0513075	*		*
CG6006	FBgn0063649	2.74238	4.80997	0.388099	0.37743	43.5828	3.01937	8.10811	0.74591	4.0479	5.16801e-05	0.000552921	*		*
Kal1	FBgn0039155	5.7986	13.836	1.02444	0.968604	51.5168	3.01913	8.10676	0.726372	4.15645	3.23236e-05	0.000369677	*		*
CG33111	FBgn0053111	11.8774	19.526	1.89971	1.63579	119.679	3.01766	8.09853	0.528098	5.71421	1.10217e-08	2.37116e-07	*		*
CG9928	FBgn0032472	0.862949	8.8348	0	0	5.32005	3.01491	8.08308	1.41875	2.12504	0.0335829	0.131598	*		*
CR45380	FBgn0266929	0.220501	15.3508	0	0	5.89952	3.01437	8.08006	1.42445	2.11617	0.0343307	0.133617	*		*
elav	FBgn0260400	0.991566	0.605532	0.127031	0.0257373	22.4093	3.00901	8.05013	0.959554	3.13584	0.0017136	0.0121141	*		*
Orct	FBgn0019952	1.59133	2.24131	0.268682	0	12.4163	3.00735	8.04086	1.16558	2.58014	0.00987609	0.0512809	*		*
CG12071	FBgn0039808	0.14121	1.53605	0	0	5.2922	3.00138	8.00767	1.41953	2.11436	0.0344848	0.134033	*		*
Hr4	FBgn0264562	5.44647	3.85123	0.53862	0.5754	172.957	2.99449	7.96953	0.461075	6.4946	8.32555e-11	2.5489e-09	*		*
CG2017	FBgn0037391	12.1141	11.1664	2.09596	0.599512	85.6867	2.99197	7.9556	0.613905	4.87367	1.09543e-06	1.72324e-05	*		*
alpha-Est8	FBgn0015576	2.86182	7.04981	0.771622	0.208447	34.4443	2.98127	7.89678	0.852859	3.49561	0.000472972	0.00394639	*		*
CG2064	FBgn0033205	5.14132	4.02166	0.281228	0.455827	14.3171	2.97836	7.88091	1.08389	2.74784	0.00599893	0.034255	*		*
dpp	FBgn0000490	1.17973	0.466648	0.0652638	0.0528913	10.9959	2.97812	7.8796	1.18172	2.52016	0.0117303	0.0583581	*		*
CG16959	FBgn0036481	1.596	1.06156	0	0.120321	7.60959	2.97596	7.86782	1.30027	2.28872	0.0220954	0.096531	*		*
Inx2	FBgn0027108	44.3458	75.1835	7.01684	7.59892	878.592	2.97526	7.864	0.360709	8.24839	1.60545e-16	8.69348e-15	*		*
Gfat1	FBgn0027341	0.0785066	0.975974	0	0	5.2365	2.97339	7.85379	1.42111	2.09229	0.0364123	0.139146	*		*
CR43607	FBgn0263582	0.412383	5.12664	0	0	5.2365	2.97339	7.85379	1.42111	2.09229	0.0364123	0.139146	*		*
CG33223	FBgn0053223	5.70987	17.4729	1.52731	0.742662	33.8885	2.96455	7.80582	0.857789	3.45604	0.000548181	0.0044754	*		*
CG32444	FBgn0043783	1.63825	1.26724	0	0	4.4449	2.95662	7.76304	1.4218	2.07949	0.0375725	0.141743	*		*
Cyp12a5	FBgn0038680	0.768119	1.33687	0	0	4.57882	2.9529	7.74304	1.42026	2.07913	0.0376055	0.1418	*		*
elB	FBgn0004858	2.10159	3.6577	0.306932	0.248745	25.103	2.95034	7.7293	0.903571	3.2652	0.00109388	0.00826901	*		*
Cat	FBgn0000261	92.31	69.994	13.4885	6.9186	435.215	2.94504	7.70097	0.405608	7.26081	3.84786e-13	1.47966e-11	*		*
Gfat2	FBgn0039580	49.8493	38.2413	5.88313	5.20126	301.663	2.94438	7.69745	0.39557	7.44338	9.81376e-14	4.06862e-12	*		*
CG10175	FBgn0039084	2.21708	5.64198	0.253629	0.548125	41.6636	2.94067	7.67767	0.789547	3.7245	0.000195701	0.00182838	*		*
CG15210	FBgn0040850	5.77708	3.99524	0	0.452833	7.44251	2.9399	7.67356	1.30409	2.25437	0.0241732	0.102953	*		*
Thor	FBgn0261560	62.4307	55.8593	7.21135	7.30531	119.839	2.93656	7.65583	0.502915	5.83908	5.24902e-09	1.20758e-07	*		*
CG14629	FBgn0040398	5.85122	2.19793	0.614789	0	11.4629	2.93008	7.62155	1.19444	2.4531	0.0141633	0.0678203	*		*
CG34232	FBgn0085261	0.824765	3.58865	0	0	4.76842	2.92965	7.61927	1.4211	2.06154	0.0392512	0.146273	*		*
CR43051	FBgn0262353	1.31729	5.73169	0	0	4.76842	2.92965	7.61927	1.4211	2.06154	0.0392512	0.146273	*		*
Iris	FBgn0031305	20.5569	21.1135	3.08125	2.02891	98.7948	2.92431	7.59109	0.542391	5.39151	6.98665e-08	1.35643e-06	*		*
Cyp4c3	FBgn0015032	0.122244	2.12758	0	0	5.12512	2.91236	7.5285	1.42449	2.04449	0.040905	0.150464	*		*
Rac2	FBgn0014011	17.4675	31.7202	2.10139	3.86017	160.103	2.90982	7.51523	0.508685	5.72027	1.06354e-08	2.30674e-07	*		*
CG31176	FBgn0051176	0.519625	0.968978	0	0	4.46743	2.90836	7.50767	1.42224	2.04492	0.0408628	0.150378	*		*
CG31904	FBgn0260479	0.580534	1.13527	0	0.0772047	7.65464	2.90575	7.49406	1.30239	2.23109	0.0256753	0.107284	*		*
Mmp1	FBgn0035049	2.16584	0.502604	0.140585	0.113933	16.9118	2.90447	7.4874	1.05569	2.75126	0.00593668	0.0339482	*		*
GstD3	FBgn0010039	69.8676	103.282	7.29835	14.0475	173.412	2.90227	7.476	0.48448	5.99047	2.0923e-09	5.22092e-08	*		*
CG14252	FBgn0039462	5.89206	8.10411	0.784671	0.635915	23.9719	2.90031	7.46585	0.906554	3.19926	0.00137779	0.0100066	*		*
NijA	FBgn0036101	1.78915	3.53855	0	0.240642	7.62679	2.89894	7.45878	1.30318	2.22452	0.0261138	0.108603	*		*
CG17323	FBgn0032713	9.07405	9.98197	2.09406	0.12122	57.8372	2.89812	7.45456	0.763896	3.79387	0.000148315	0.00142583	*		*
CG3104	FBgn0031473	0.457835	0.869276	0	0	4.43958	2.89701	7.44883	1.42273	2.03624	0.0417266	0.152991	*		*
CG2767	FBgn0037537	97.6484	73.1108	12.9979	9.26976	301.988	2.89512	7.43907	0.404134	7.16377	7.84886e-13	2.93319e-11	*		*
CG30463	FBgn0050463	17.0556	31.1067	1.39438	4.61057	394.975	2.89378	7.43216	0.490888	5.895	3.74692e-09	8.79809e-08	*		*
Gli	FBgn0001987	11.0658	11.9804	1.82785	1.111	138.761	2.88908	7.40797	0.490356	5.8918	3.82021e-09	8.89148e-08	*		*
betaTub97EF	FBgn0003890	16.0193	11.2825	1.27448	2.06573	68.4474	2.88899	7.40752	0.623351	4.63461	3.57606e-06	5.1105e-05	*		*
CG15211	FBgn0030234	3.40332	2.27819	0	0.387325	10.3287	2.88862	7.40561	1.20756	2.3921	0.0167521	0.0773472	*		*
CG9360	FBgn0030332	2.16112	3.91804	0.328778	0	7.92667	2.88298	7.37671	1.29222	2.23103	0.025679	0.107284	*		*
CG4822	FBgn0031220	3.72882	0.960032	0.32224	0.195863	26.2869	2.88269	7.37524	0.921018	3.1299	0.00174868	0.0123073	*		*
CG12868	FBgn0033945	24.4172	16.5036	0.989202	3.60753	37.4282	2.88118	7.3675	0.794771	3.62517	0.000288777	0.00254277	*		*
CG10650	FBgn0046302	0.613835	3.18231	0.190743	0	8.50082	2.87739	7.34818	1.2987	2.21559	0.0267193	0.110486	*		*
E(spl)m3-HLH	FBgn0002609	2.67812	3.7289	0.260755	0.211322	10.7293	2.87516	7.33686	1.17761	2.44152	0.0146256	0.0695046	*		*
CG11893	FBgn0039316	1.35023	1.14634	0	0	4.22212	2.87165	7.31899	1.4253	2.01477	0.0439286	0.159595	*		*
Adk3	FBgn0042094	22.8557	28.2423	3.57725	2.89908	104.731	2.86749	7.29792	0.528794	5.42269	5.87098e-08	1.1539e-06	*		*
Arc1	FBgn0033926	139.385	233.972	27.5558	21.9829	1198.39	2.86482	7.28444	0.354625	8.07844	6.56022e-16	3.24344e-14	*		*
comm3	FBgn0259236	0.622985	2.78813	0	0.210676	11.3325	2.86456	7.28311	1.21435	2.35892	0.0183282	0.0833197	*		*
bbg	FBgn0087007	4.49124	5.49964	0.678671	0.605012	135.128	2.86452	7.28293	0.485292	5.90266	3.57678e-09	8.4627e-08	*		*
bol	FBgn0011206	1.83682	1.48923	0.29159	0.101276	36.3092	2.86436	7.28211	0.79164	3.61825	0.000296597	0.00260299	*		*
Galt	FBgn0263200	7.97588	9.83735	0.687909	1.30083	35.1216	2.86412	7.28094	0.789685	3.62692	0.000286822	0.00252835	*		*
Syp	FBgn0038826	5.46737	7.29751	0.818504	0.83531	193.439	2.86325	7.27655	0.440448	6.50078	7.99043e-11	2.45575e-09	*		*
Ssk	FBgn0036945	1.3492	2.70947	0	0	4.35604	2.86242	7.27233	1.42419	2.00986	0.0444458	0.161326	*		*
CG42566	FBgn0260768	9.98174	13.0063	1.55915	0.947681	26.601	2.85466	7.23331	0.871671	3.27493	0.0010569	0.00801228	*		*
Sur	FBgn0028675	3.14868	8.62922	0.517223	0.914551	114.257	2.85368	7.22842	0.593557	4.80776	1.52628e-06	2.31413e-05	*		*
cry	FBgn0025680	5.5054	2.1388	0.358951	0.436353	19.1244	2.85227	7.22137	0.992287	2.87445	0.00404738	0.0247254	*		*
klu	FBgn0013469	1.82818	0.846238	0.213033	0.0575491	16.8669	2.85153	7.21768	1.04114	2.73887	0.00616515	0.0350282	*		*
Chd64	FBgn0035499	185.375	181.774	21.4573	28.1635	726.747	2.84507	7.18539	0.335287	8.48548	2.14834e-17	1.26672e-15	*		*
CG3823	FBgn0029863	3.70758	12.6526	0.7963	0.860453	27.6059	2.84221	7.17118	0.908575	3.12821	0.00175877	0.0123564	*		*
Octbeta2R	FBgn0038063	1.63615	1.61797	0.27154	0.110031	32.6722	2.84048	7.16256	0.813776	3.49049	0.000482134	0.00400186	*		*
Epac	FBgn0085421	4.27946	6.04723	0.211436	1.06239	111.569	2.84003	7.16037	0.604215	4.70037	2.59694e-06	3.84947e-05	*		*
CG31347	FBgn0051347	0.161616	4.68806	0	0	5.01373	2.83971	7.15874	1.42833	1.98813	0.0467977	0.166746	*		*
CG9413	FBgn0030574	1.13434	3.4039	0.285634	0.154323	21.2646	2.83867	7.15361	0.981151	2.89321	0.00381332	0.0237698	*		*
CR34046	FBgn0054046	4.14565	3.65331	0	0	4.13858	2.83852	7.15287	1.42656	1.98976	0.0466171	0.1663	*		*
TRAM	FBgn0040340	61.2232	72.2576	9.10872	8.92441	453.258	2.83831	7.1518	0.355916	7.97465	1.52808e-15	7.32743e-14	*		*
CG33099	FBgn0053099	8.90539	14.2971	2.45398	0.220974	38.5982	2.8364	7.14237	0.833704	3.40217	0.00066853	0.00534287	*		*
Mgat2	FBgn0039738	1.10526	1.43377	0.200522	0	11.1128	2.83325	7.1268	1.18962	2.38164	0.0172358	0.079076	*		*
rols	FBgn0041096	2.48846	2.57608	0.450351	0.182488	51.4515	2.83268	7.12397	0.694161	4.08073	4.48953e-05	0.000490215	*		*
Ccm3	FBgn0038331	68.8138	76.5609	9.42263	10.2396	313.427	2.82881	7.10486	0.382005	7.40515	1.31007e-13	5.37534e-12	*		*
CG15431	FBgn0031602	0.0872645	0.506264	0	0	4.54565	2.82795	7.10066	1.42573	1.98352	0.0473097	0.168118	*		*
CG8008	FBgn0033387	1.1192	2.06595	0.24766	0	11.2745	2.82305	7.07655	1.19099	2.37033	0.0177722	0.0811161	*		*
Gale	FBgn0035147	42.1833	45.237	6.97227	4.8657	208.435	2.82228	7.07281	0.430546	6.55512	5.55966e-11	1.72871e-09	*		*
PH4alphaEFB	FBgn0039776	26.8547	26.337	3.3302	3.80295	162.078	2.8222	7.07242	0.453918	6.21744	5.05343e-10	1.38231e-08	*		*
Arpc3B	FBgn0065032	4.8615	0	0	0	4.56693	2.82173	7.07008	1.43308	1.969	0.0489533	0.171937	*		*
CG14131	FBgn0036205	9.54254	7.04691	0.537576	1.52482	56.4439	2.82034	7.06326	0.681906	4.13596	3.53472e-05	0.000399703	*		*
aos	FBgn0004569	3.17047	4.88575	0.723499	0.195447	30.2713	2.81895	7.05648	0.855585	3.29476	0.000985041	0.00755388	*		*
yellow-k	FBgn0036504	0.112667	3.92183	0	0	4.98588	2.81811	7.05236	1.42942	1.9715	0.048667	0.17126	*		*
CR44830	FBgn0266088	1.13334	1.02468	0	0	4.08289	2.81604	7.04225	1.42739	1.97286	0.048512	0.171017	*		*
CR10102	FBgn0033927	84.4352	146.203	14.8938	16.3665	421.944	2.81254	7.0252	0.396156	7.09958	1.25139e-12	4.48696e-11	*		*
CG30015	FBgn0050015	5.36846	4.33072	0.863092	0.441771	98.5198	2.80931	7.00947	0.553803	5.07275	3.92099e-07	6.78502e-06	*		*
Strn-Mlck	FBgn0265045	0.700382	0.569269	0.114232	0.050496	56.1753	2.80823	7.00425	0.671368	4.18285	2.87879e-05	0.000333554	*		*
CG4829	FBgn0030796	1.46255	3.98831	0.492169	0.079773	24.8845	2.80777	7.00202	0.952094	2.94905	0.00318755	0.0203308	*		*
CR44581	FBgn0265792	0.488648	3.0926	0	0	4.48995	2.80087	6.9686	1.42688	1.96294	0.0496536	0.173581	*		*
M6	FBgn0037092	4.90425	2.17269	0.520912	0.316619	24.7168	2.79258	6.92866	0.905879	3.08272	0.00205115	0.0140316	*		*
cer	FBgn0034443	33.1914	65.2744	6.84679	5.5488	65.8519	2.79247	6.92813	0.645654	4.32502	1.52519e-05	0.000189105	*		*
LManII	FBgn0027611	59.9646	51.5687	10.3968	5.23768	552.172	2.79087	6.92049	0.390233	7.15181	8.56402e-13	3.17068e-11	*		*
Cyp9b2	FBgn0015039	6.45736	5.35176	1.22478	0.165432	26.2978	2.78385	6.88687	0.908204	3.06522	0.00217507	0.01476	*		*
Ir7b	FBgn0029965	0.449891	4.12111	0.172909	0.14013	11.4878	2.78098	6.87318	1.21883	2.28167	0.0225086	0.0977993	*		*
Hsp70Bbb	FBgn0051354	11.6548	222.197	10.7291	7.52008	707.161	2.77802	6.85912	1.22603	2.26588	0.023459	0.100632	*		*
CG7083	FBgn0035877	28.0537	27.1811	3.85735	3.80567	152.528	2.77641	6.85147	0.460172	6.03342	1.60521e-09	4.08227e-08	*		*
crb	FBgn0259685	28.1489	48.7975	5.3483	5.48571	854.412	2.77453	6.84251	0.36263	7.65112	1.99235e-14	8.76193e-13	*		*
trn	FBgn0010452	1.70333	1.44612	0.303375	0	13.8865	2.77377	6.83892	1.12122	2.47388	0.0133655	0.0647928	*		*
CG6272	FBgn0036126	20.4915	30.3808	0.554211	5.38975	41.6939	2.77007	6.82143	0.800406	3.46084	0.000538502	0.0044009	*		*
CR45473	FBgn0267029	0.874925	3.97241	0	0.225123	7.42654	2.76977	6.82	1.32122	2.09637	0.0360492	0.13829	*		*
CR45156	FBgn0266649	4.10149	12.6295	1.15195	0.746853	32.8867	2.76899	6.81629	0.851108	3.25339	0.00114036	0.00853126	*		*
Cad87A	FBgn0037963	22.834	58.6896	4.22132	7.1082	805.129	2.76693	6.80656	0.440595	6.27998	3.3862e-10	9.55822e-09	*		*
CG13737	FBgn0036382	12.6682	23.3453	1.45111	2.94004	45.2967	2.75991	6.77354	0.735747	3.75117	0.000176012	0.00167191	*		*
Hsp70Bc	FBgn0013279	11.4057	221.964	9.12752	9.47761	718.553	2.75918	6.7701	1.22411	2.25404	0.0241939	0.102986	*		*
edl	FBgn0023214	7.81996	8.92473	1.87227	0.189667	32.6819	2.74887	6.72192	0.859077	3.1998	0.00137523	0.0100062	*		*
dnr1	FBgn0260866	5.64621	7.53283	0.191548	1.47473	63.04	2.74114	6.68598	0.708799	3.8673	0.000110047	0.00110603	*		*
tai	FBgn0041092	8.71535	8.51212	1.11428	1.36614	280.533	2.74034	6.68227	0.392016	6.99038	2.74146e-12	9.65577e-11	*		*
mthl1	FBgn0030766	26.1966	33.6668	2.41005	6.0765	415.231	2.7386	6.67423	0.434099	6.30871	2.81375e-10	8.02776e-09	*		*
Smyd4-3	FBgn0033633	0.450131	2.23837	0	0.126852	7.31515	2.73731	6.66825	1.32543	2.06522	0.038902	0.14533	*		*
mirr	FBgn0014343	5.41782	5.41801	0.43716	0.991997	57.0521	2.73654	6.66472	0.662315	4.13179	3.59954e-05	0.000405267	*		*
CG33056	FBgn0053056	24.6996	20.3394	1.95566	4.3225	117.391	2.73579	6.66125	0.530613	5.15591	2.52399e-07	4.56612e-06	*		*
CG10916	FBgn0034312	9.89979	5.51993	0.992568	1.07253	42.986	2.73306	6.64865	0.731443	3.73654	0.000186573	0.00175546	*		*
mid	FBgn0261963	4.31681	3.05527	0.349608	0.566662	28.9256	2.73292	6.64799	0.838151	3.26065	0.00111157	0.00836307	*		*
Reg-2	FBgn0016715	8.54935	9.18499	0.385374	1.56158	20.7705	2.73258	6.64644	0.956709	2.85623	0.00428702	0.0259306	*		*
wake	FBgn0266418	2.80449	4.72907	0.602338	0.430719	98.3316	2.73188	6.64321	0.557025	4.90441	9.37099e-07	1.5097e-05	*		*
shg	FBgn0003391	44.6406	64.1224	6.48669	9.35051	953.083	2.73009	6.63497	0.351543	7.76602	8.09906e-15	3.66299e-13	*		*
CG15209	FBgn0030237	1.97355	8.20263	0	0.697283	10.2796	2.71988	6.58817	1.23172	2.2082	0.0272303	0.112191	*		*
Picot	FBgn0024315	22.4619	31.878	2.79942	4.95757	243.579	2.71952	6.58654	0.439349	6.18989	6.02055e-10	1.62669e-08	*		*
metro	FBgn0050021	12.479	10.4951	1.59012	1.68518	87.2784	2.71106	6.54802	0.553551	4.89758	9.70263e-07	1.55086e-05	*		*
Hsp68	FBgn0001230	5.07558	56.7106	4.1182	1.1125	178.696	2.71018	6.54403	1.21485	2.23088	0.0256889	0.107284	*		*
jv	FBgn0263973	2.48708	2.01625	0.47585	0.128547	39.2894	2.70907	6.53902	0.775093	3.49516	0.000473778	0.00394898	*		*
CG11658	FBgn0036196	4.2743	2.67276	0.249202	0.605878	25.4664	2.70462	6.51886	0.886499	3.0509	0.00228157	0.015404	*		*
NT5E-2	FBgn0050104	10.8475	5.11322	0.990161	1.20367	44.7411	2.70384	6.51535	0.730449	3.70161	0.000214232	0.00198902	*		*
sqh	FBgn0003514	130.732	133.117	21.3487	18.1753	572.157	2.70164	6.50542	0.339379	7.96055	1.71272e-15	8.11503e-14	*		*
NijC	FBgn0038079	3.17881	0.607972	0	0.206728	6.36711	2.69778	6.48801	1.3447	2.00622	0.0448326	0.162286	*		*
CG15547	FBgn0039809	0.55302	5.0658	0.425091	0	11.5649	2.69262	6.46486	1.23483	2.18057	0.0292156	0.118447	*		*
CG3907	FBgn0034958	10.5356	8.26181	1.34805	1.24856	45.1815	2.69096	6.45742	0.703488	3.82516	0.000130685	0.00127894	*		*
Sobp	FBgn0033654	2.14681	2.0903	0.109628	0.355381	17.444	2.69023	6.45417	1.00579	2.67474	0.0074787	0.0411406	*		*
CG7142	FBgn0038595	4.06268	7.25217	1.26783	0	20.1817	2.68243	6.41938	1.02504	2.6169	0.00887317	0.0470933	*		*
Act42A	FBgn0000043	688.299	693.32	114.684	96.674	3095.72	2.68058	6.41114	0.293435	9.13517	6.53063e-20	5.04697e-18	*		*
robo1	FBgn0005631	0.765103	2.62741	0.200433	0.203045	30.81	2.67567	6.38935	0.869521	3.07718	0.00208971	0.0142415	*		*
Gs2	FBgn0001145	2.28714	2.18118	0.457578	0	13.1346	2.67489	6.38591	1.13429	2.35821	0.0183632	0.0833833	*		*
ex	FBgn0004583	6.79223	5.59167	0.663026	1.15733	113.268	2.67057	6.3668	0.521008	5.12578	2.96313e-07	5.22982e-06	*		*
CG43921	FBgn0264542	0.244125	0.583179	0.0699097	0	10.4391	2.67021	6.36521	1.21319	2.20099	0.027737	0.113925	*		*
Ac76E	FBgn0004852	0.556213	1.67695	0.0639634	0.155512	15.5947	2.66704	6.35126	1.07	2.49255	0.0126829	0.0621265	*		*
CG6983	FBgn0035896	31.4947	39.6195	4.88916	5.7057	169.923	2.66261	6.33179	0.450094	5.91568	3.30514e-09	7.90057e-08	*		*
Vm32E	FBgn0014076	157.354	238.922	23.8677	35.37	271.665	2.66059	6.32291	0.423244	6.28618	3.2537e-10	9.21689e-09	*		*
CG34112	FBgn0086608	1.53063	2.63109	0	0.223662	6.46253	2.65645	6.30478	1.33092	1.99594	0.0459402	0.164957	*		*
CG13003	FBgn0030798	0.413848	1.9644	0.16484	0.0890603	19.4824	2.65052	6.27892	1.02483	2.58629	0.00970163	0.0504738	*		*
CG15097	FBgn0034396	0.954843	1.25898	0.105646	0.0856179	9.25877	2.64714	6.26426	1.20858	2.19029	0.0285034	0.116047	*		*
CG2082	FBgn0027608	0.271795	1.41913	0.0992375	0	7.33656	2.64686	6.26302	1.32336	2.00011	0.0454885	0.163924	*		*
sff	FBgn0036544	0.899705	0.119533	0	0.0812897	8.92448	2.64617	6.26005	1.27014	2.08337	0.0372172	0.141004	*		*
Pdp1	FBgn0016694	5.66462	4.94452	0.616764	0.99968	177.357	2.64218	6.24275	0.45382	5.82209	5.81162e-09	1.32552e-07	*		*
modSP	FBgn0051217	1.50649	0.708637	0.148661	0	6.46674	2.63839	6.22636	1.3295	1.98449	0.0472011	0.167857	*		*
CG5346	FBgn0038981	8.63578	15.199	1.94854	1.43558	62.4927	2.63614	6.21667	0.643644	4.09565	4.20985e-05	0.000465422	*		*
Fkbp14	FBgn0010470	38.3149	61.7288	10.9648	4.28984	248.043	2.63269	6.20183	0.48054	5.47862	4.28657e-08	8.61644e-07	*		*
f	FBgn0262111	0.557711	0.176485	0.0370238	0.0300049	8.80133	2.63073	6.1934	1.23197	2.13538	0.0327298	0.128975	*		*
AnxB11	FBgn0030749	20.622	19.0768	3.31595	2.87266	163.214	2.62133	6.15316	0.448978	5.83844	5.26932e-09	1.2079e-07	*		*
NK7,1	FBgn0024321	3.89481	6.67671	0.622521	0.882885	63.1201	2.61963	6.14591	0.639913	4.09372	4.24503e-05	0.000468012	*		*
w	FBgn0003996	312.227	450	65.6844	55.8117	2484.19	2.61449	6.12405	0.318977	8.19648	2.47535e-16	1.31359e-14	*		*
emc	FBgn0000575	37.707	48.29	5.97866	7.40246	243.368	2.61374	6.12088	0.411396	6.35334	2.10695e-10	6.12093e-09	*		*
Exn	FBgn0261547	7.05879	11.2201	1.59799	1.22505	198.712	2.61169	6.11221	0.450634	5.7956	6.80764e-09	1.52645e-07	*		*
Cadps	FBgn0053653	1.04731	0.98529	0.236227	0	15.6245	2.60355	6.07781	1.08429	2.40116	0.0163433	0.0759887	*		*
mam	FBgn0002643	21.8652	19.3866	3.03107	3.60694	507.632	2.59771	6.05324	0.347816	7.46862	8.10393e-14	3.39512e-12	*		*
Snoo	FBgn0085450	2.40668	2.89208	0.323581	0.458915	61.147	2.59747	6.05223	0.628786	4.13093	3.61306e-05	0.000406214	*		*
CG14401	FBgn0032900	4.39678	1.73917	0.48647	0.197123	11.4026	2.58541	6.00186	1.14839	2.25134	0.0243639	0.103543	*		*
CG34250	FBgn0085279	13.064	30.9412	2.36036	3.82578	51.8891	2.57982	5.97864	0.70994	3.63385	0.000279219	0.00248056	*		*
snRNA:U2:34ABa	FBgn0004191	25.2413	80.2586	10.6339	2.87266	27.3089	2.57644	5.96465	0.914205	2.81823	0.00482895	0.0284941	*		*
CG1941	FBgn0033214	2.10555	4.33966	0	0.655827	14.2751	2.57308	5.95077	1.11081	2.3164	0.0205362	0.0911194	*		*
Hsp70Ba	FBgn0013277	8.80253	175.189	10.2496	6.88252	558.639	2.57299	5.95039	1.23324	2.08636	0.0369462	0.140445	*		*
CG43102	FBgn0262562	3.35664	2.92768	0.167505	0.791873	105.526	2.57076	5.94122	0.601177	4.27621	1.90099e-05	0.000232085	*		*
Cyp317a1	FBgn0033982	1.96544	0.795522	0.333777	0	15.0835	2.56769	5.92858	1.10895	2.31542	0.0205898	0.0911888	*		*
Atg8a	FBgn0052672	295.83	236.851	43.5646	44.5796	1257.68	2.56694	5.92553	0.313439	8.18961	2.62076e-16	1.37245e-14	*		*
pgant6	FBgn0035375	22.1086	21.881	4.1071	3.0348	172.15	2.56469	5.91629	0.445059	5.76259	8.28325e-09	1.8214e-07	*		*
CG10936	FBgn0034253	2.94224	3.16752	0.506283	0.410304	45.1545	2.56349	5.91137	0.696641	3.67979	0.000233428	0.00213573	*		*
Npc1a	FBgn0024320	18.3152	47.4326	6.93926	3.60768	473.983	2.55844	5.89071	0.468896	5.45631	4.86125e-08	9.72251e-07	*		*
dsx-c73A	FBgn0261799	0.28658	1.85591	0.0973357	0.0788831	9.68836	2.55106	5.86064	1.23661	2.06295	0.0391175	0.14598	*		*
CG32694	FBgn0052694	0.547906	0.541051	0.0567521	0.0459932	8.54006	2.54398	5.83194	1.22493	2.07683	0.0378176	0.142397	*		*
CG9626	FBgn0037565	1.04995	0.728038	0.0610925	0.148532	13.2318	2.53838	5.80937	1.08597	2.33743	0.0194166	0.0871231	*		*
CG13024	FBgn0036665	3.3682	4.43188	0	0.95898	21.0733	2.53207	5.78402	0.993685	2.54817	0.0108291	0.0550094	*		*
CG12880	FBgn0046258	2.32504	2.14106	0.35933	0.145605	11.2528	2.5309	5.77933	1.13857	2.22288	0.0262237	0.108848	*		*
CG32195	FBgn0052195	2.06649	6.86625	0.342961	0.945007	60.6013	2.5278	5.76693	0.72629	3.48043	0.000500601	0.00412503	*		*
Nrx-IV	FBgn0013997	19.2584	33.4708	4.04077	4.7242	377.55	2.52027	5.73689	0.401624	6.2752	3.49195e-10	9.82187e-09	*		*
CG31522	FBgn0051522	15.4726	29.4667	3.53238	3.81696	216.729	2.51966	5.73447	0.45531	5.53395	3.13105e-08	6.44009e-07	*		*
Ank2	FBgn0261788	0.133518	0.120942	0.0217472	0.0117496	16.1555	2.51196	5.70394	1.01224	2.48158	0.0130801	0.0636415	*		*
CG1124	FBgn0037290	2.96465	6.5406	0.609831	0.494221	14.1509	2.51033	5.69752	1.07191	2.34192	0.0191848	0.0862774	*		*
Ptp10D	FBgn0004370	18.7323	27.2891	2.5791	5.16208	559.538	2.50821	5.68914	0.402494	6.23167	4.6148e-10	1.27107e-08	*		*
wgn	FBgn0030941	1.69762	3.7519	0.262364	0.425251	19.0269	2.50385	5.67195	0.977195	2.56228	0.0103988	0.0534028	*		*
rut	FBgn0003301	3.06447	2.69839	0.495321	0.458765	77.2126	2.49843	5.6507	0.569682	4.38566	1.15634e-05	0.000147982	*		*
slbo	FBgn0005638	1.73953	1.16444	0.244282	0.0989861	10.8125	2.4858	5.60144	1.15049	2.16065	0.0307224	0.122766	*		*
CG5835	FBgn0038682	5.39151	19.9138	0.506377	3.07785	46.4057	2.48273	5.58954	0.818358	3.03379	0.002415	0.0161541	*		*
Cyp6a23	FBgn0033978	2.80495	5.9872	0.193234	0.939609	20.8892	2.47712	5.56784	0.966971	2.56173	0.0104152	0.0534529	*		*
CG11200	FBgn0034500	23.065	23.0626	3.02386	4.73785	108.719	2.4762	5.56429	0.514864	4.80942	1.51369e-06	2.30137e-05	*		*
CG16848	FBgn0032522	2.70338	4.06194	0	0.690589	10.6755	2.46808	5.53308	1.18422	2.08415	0.0371467	0.1409	*		*
CG34220	FBgn0085249	2.51835	0.679543	0.142558	0.231064	10.1891	2.46412	5.51792	1.18237	2.08406	0.0371545	0.1409	*		*
yuri	FBgn0045842	8.20328	7.8759	1.76752	0.996478	99.7226	2.46314	5.51416	0.53522	4.60211	4.18234e-06	5.89229e-05	*		*
mys	FBgn0004657	36.3998	38.9051	5.16274	8.06037	474.225	2.46153	5.508	0.367554	6.69706	2.12655e-11	6.79812e-10	*		*
Hexo2	FBgn0041629	8.33996	10.9907	1.74913	1.41754	57.5408	2.45819	5.49526	0.637926	3.8534	0.000116488	0.00116196	*		*
Rab7	FBgn0015795	133.438	133.582	28.0235	19.4665	639.022	2.45797	5.49444	0.34559	7.11238	1.14056e-12	4.12675e-11	*		*
pdgy	FBgn0027601	31.6228	10.9725	3.91808	3.57222	207.958	2.45765	5.49322	0.505807	4.85887	1.18055e-06	1.84259e-05	*		*
CG11382	FBgn0040367	3.32675	3.87437	0.722474	0.292755	18.5008	2.45583	5.48628	0.970739	2.52986	0.011411	0.0572138	*		*
tara	FBgn0040071	3.86327	5.5127	0.981256	0.568023	63.3946	2.45394	5.47909	0.628491	3.90449	9.4423e-05	0.000962365	*		*
nord	FBgn0050418	2.88661	0.575815	0.362391	0.0978968	13.207	2.45139	5.46942	1.12386	2.18121	0.0291677	0.118374	*		*
Hipk	FBgn0035142	10.7724	9.36562	1.34894	2.23396	328.981	2.44061	5.42872	0.396833	6.15023	7.73716e-10	2.0667e-08	*		*
Ir7c	FBgn0029966	4.40697	20.2931	1.2988	2.57297	80.5217	2.44041	5.42795	0.698356	3.4945	0.000474944	0.00395043	*		*
qtc	FBgn0028572	8.27182	5.91332	1.1451	1.31469	70.9406	2.43435	5.4052	0.592059	4.11166	3.92821e-05	0.000439165	*		*
GMF	FBgn0028894	27.0495	42.1834	4.67517	7.03646	98.581	2.43277	5.39931	0.545012	4.46371	8.05519e-06	0.000106334	*		*
CG30344	FBgn0050344	22.9849	23.7984	3.32836	4.88098	141.113	2.4315	5.39454	0.472179	5.14953	2.61138e-07	4.69543e-06	*		*
AnxB9	FBgn0000083	91.5575	78.2474	14.117	16.629	496.885	2.43121	5.39344	0.3487	6.97221	3.12008e-12	1.08929e-10	*		*
phm	FBgn0004959	4.4209	1.84075	0.154465	0.75109	18.8711	2.41885	5.34743	0.994968	2.43108	0.0150539	0.0709839	*		*
bt	FBgn0005666	0.110598	1.33151	0.157883	0.0590546	55.5575	2.40869	5.30993	0.861383	2.79631	0.00516897	0.0303125	*		*
CG2906	FBgn0033240	4.29088	4.58788	0.427763	0.866673	19.3446	2.40285	5.28848	0.948324	2.53379	0.0112837	0.0567032	*		*
Spp	FBgn0031260	51.8068	50.4561	11.369	7.46627	251.257	2.39768	5.26953	0.408968	5.86275	4.55266e-09	1.05041e-07	*		*
loco	FBgn0020278	11.0894	8.66965	1.59696	2.04917	214.583	2.3914	5.24668	0.42175	5.67019	1.42636e-08	3.04393e-07	*		*
CG3077	FBgn0031457	8.5684	8.77225	1.50569	1.49141	49.4408	2.38637	5.2284	0.664762	3.58981	0.000330923	0.00287257	*		*
CG10939	FBgn0010620	81.7047	87.8582	14.4676	17.0251	412.59	2.38635	5.22832	0.356628	6.69142	2.21022e-11	7.03733e-10	*		*
sano	FBgn0034408	0.802969	0.6281	0	0.160179	9.82291	2.38357	5.21828	1.20315	1.98111	0.0475788	0.168727	*		*
CG2003	FBgn0039886	9.74096	10.8729	2.5344	1.09543	58.3565	2.37982	5.2047	0.649902	3.66181	0.000250443	0.00225573	*		*
CG10433	FBgn0034638	2.32776	7.68025	1.12784	0.391726	29.098	2.37403	5.18386	0.885301	2.6816	0.00732704	0.0404742	*		*
Asph	FBgn0034075	2.68475	0.585303	0	0.46438	18.554	2.3681	5.16261	1.0705	2.21215	0.0269565	0.111236	*		*
CG1628	FBgn0030218	2.48039	2.79805	0.335422	0.407751	14.6025	2.36783	5.16165	1.03516	2.28741	0.022172	0.0968123	*		*
CG10062	FBgn0034439	1.67226	0.974216	0	0.331262	11.8512	2.364	5.14796	1.15366	2.04913	0.0404497	0.149295	*		*
Tm1	FBgn0003721	50.3147	62.3082	9.9608	11.453	1515.95	2.36351	5.14621	0.310666	7.60787	2.78639e-14	1.21866e-12	*		*
plx	FBgn0261261	10.24	6.13406	1.77817	1.3273	169.303	2.36046	5.13535	0.468398	5.03944	4.66899e-07	7.95827e-06	*		*
CG7565	FBgn0035833	4.40076	3.70435	0.914254	0.518653	42.4293	2.35989	5.13332	0.7134	3.30795	0.000939824	0.00726125	*		*
Tollo	FBgn0029114	5.57137	10.4555	1.17925	1.72025	163.183	2.35969	5.13259	0.489152	4.82404	1.4068e-06	2.16179e-05	*		*
bchs	FBgn0043362	5.41326	4.80415	0.727883	1.17979	176.145	2.35797	5.12647	0.45011	5.23865	1.6176e-07	2.96684e-06	*		*
CR42549	FBgn0260722	14.1479	18.545	2.24782	3.64337	90.7539	2.35084	5.10123	0.55009	4.27357	1.92371e-05	0.000234421	*		*
Msp300	FBgn0261836	1.63975	3.97327	0.531315	0.521449	556.161	2.34713	5.0881	0.423674	5.53994	3.02579e-08	6.23971e-07	*		*
SP1173	FBgn0035710	4.27212	2.83046	0.822166	0.444202	37.2588	2.34458	5.07912	0.754521	3.10737	0.00188759	0.0131339	*		*
C1GalTA	FBgn0032078	29.0804	51.4997	6.29628	8.81368	271.963	2.33592	5.04873	0.432102	5.40594	6.44694e-08	1.26088e-06	*		*
cln3	FBgn0036756	4.93121	8.36118	1.85723	0.334476	30.5168	2.33552	5.04735	0.857211	2.72456	0.00643869	0.0363747	*		*
Atg18b	FBgn0032935	9.49209	13.323	2.23596	1.92533	78.5079	2.33379	5.04128	0.570185	4.09304	4.25762e-05	0.000468103	*		*
Nna1	FBgn0265726	0.921544	1.01982	0.194493	0.126098	23.6496	2.32726	5.0185	0.875927	2.6569	0.00788619	0.0429772	*		*
Ca-beta	FBgn0259822	0.513183	0.5825	0.1222	0.0330112	12.4896	2.31766	4.98524	1.10023	2.10652	0.0351592	0.136055	*		*
drpr	FBgn0027594	22.9666	30.8592	5.50809	4.92766	365.356	2.31729	4.98394	0.374207	6.19252	5.92108e-10	1.60859e-08	*		*
CG11353	FBgn0035557	4.63001	5.20729	0.873927	0.885314	43.1736	2.31644	4.98103	0.697502	3.32106	0.00089677	0.00697099	*		*
CG9498	FBgn0031801	3.01633	2.67845	0.449518	0.3643	11.7773	2.30065	4.92681	1.10355	2.08477	0.0370898	0.140789	*		*
dati	FBgn0262636	3.33175	4.46562	0.826604	0.62524	68.2611	2.30022	4.92532	0.597349	3.85071	0.000117778	0.00117189	*		*
chas	FBgn0263258	5.6048	5.32991	0.698834	1.397	113.751	2.2934	4.9021	0.518828	4.42035	9.8542e-06	0.00012796	*		*
Piezo	FBgn0264953	5.72931	7.5326	1.16599	1.41742	210.022	2.29183	4.89676	0.422412	5.42557	5.77689e-08	1.13822e-06	*		*
Cals	FBgn0039928	9.90468	24.7943	2.79237	3.90478	307.491	2.28414	4.87075	0.46656	4.89572	9.79483e-07	1.56246e-05	*		*
CG9008	FBgn0028540	4.19478	7.02355	1.70608	0.25139	34.5498	2.27956	4.85529	0.835219	2.72929	0.00634706	0.0359592	*		*
CtsB1	FBgn0030521	99.747	72.7591	20.494	14.3597	395.043	2.27883	4.85284	0.381813	5.96844	2.39535e-09	5.84878e-08	*		*
MP1	FBgn0027930	5.84439	5.96748	1.13808	0.922325	24.7868	2.27206	4.83011	0.855262	2.65656	0.00789416	0.0429805	*		*
CG8602	FBgn0035763	93.7243	185.244	28.4675	27.7921	1029.69	2.26274	4.79901	0.373246	6.06232	1.34171e-09	3.46754e-08	*		*
CG13384	FBgn0032036	24.3105	25.336	3.77964	6.12621	205.057	2.26259	4.79852	0.431342	5.24546	1.55889e-07	2.87241e-06	*		*
pgant5	FBgn0031681	34.8443	57.9948	7.41216	11.2252	605.548	2.26204	4.79668	0.384329	5.88568	3.96413e-09	9.19955e-08	*		*
Su(z)2	FBgn0265623	3.42856	2.05142	0.708823	0.369287	52.6796	2.25497	4.77325	0.673733	3.34698	0.000816968	0.00642442	*		*
CG6218	FBgn0038321	4.12284	8.92099	0.976429	1.31887	38.3342	2.25311	4.76708	0.759296	2.96736	0.00300366	0.0193753	*		*
MFS16	FBgn0034611	23.5894	28.245	4.35333	6.17407	209.737	2.23492	4.70736	0.42359	5.27613	1.31938e-07	2.46265e-06	*		*
CG7860	FBgn0030653	3.31643	5.30088	0.988484	0.400545	16.468	2.23195	4.6977	1.00411	2.22283	0.0262274	0.108848	*		*
CG14441	FBgn0029895	8.29139	10.1996	1.26972	2.47725	192.32	2.22516	4.67564	0.456705	4.87221	1.10358e-06	1.73264e-05	*		*
Dg	FBgn0034072	26.8554	36.2501	6.35463	6.79624	595.416	2.22168	4.66435	0.344975	6.44011	1.1939e-10	3.54607e-09	*		*
fra	FBgn0011592	9.80649	7.82803	0.969168	2.61812	160.299	2.22045	4.6604	0.506372	4.38503	1.15972e-05	0.000148176	*		*
Tango2	FBgn0030503	7.87188	6.00026	1.46856	1.19015	32.0463	2.21826	4.65332	0.778475	2.84949	0.00437889	0.0263661	*		*
Mct1	FBgn0023549	12.2584	20.0412	2.34166	4.14051	148.184	2.21403	4.6397	0.495341	4.46971	7.83245e-06	0.000103738	*		*
CR44289	FBgn0265316	4.64194	3.91237	0.492454	1.06426	25.0511	2.20739	4.6184	0.860469	2.56534	0.0103076	0.0531056	*		*
rudhira	FBgn0266019	36.8061	37.122	7.64655	8.0949	1292.48	2.20614	4.61439	0.302636	7.28976	3.10516e-13	1.21162e-11	*		*
CG18766	FBgn0042111	4.13875	0.889292	0.37312	0.453578	12.7633	2.20566	4.61285	1.10547	1.99523	0.0460181	0.165076	*		*
Sod3	FBgn0033631	185.504	277.41	40.5102	57.3331	1154.09	2.20259	4.60304	0.347644	6.33576	2.36174e-10	6.83616e-09	*		*
mwh	FBgn0264272	0.819683	1.87937	0	0.406663	17.6203	2.1938	4.57508	1.05486	2.07971	0.037552	0.141732	*		*
by	FBgn0000244	3.10889	2.54829	0.285116	0.808725	38.5198	2.18845	4.55815	0.751787	2.91099	0.0036028	0.0226348	*		*
CG9394	FBgn0034588	1.89461	2.45555	0.588729	0.11928	13.977	2.18611	4.55076	1.06659	2.04963	0.0404008	0.149295	*		*
CG9527	FBgn0031813	5.93184	13.2035	1.76802	2.00599	79.0482	2.18497	4.54719	0.60168	3.63145	0.000281828	0.0024955	*		*
CG3529	FBgn0035995	21.9258	17.5979	2.7287	5.59356	121.231	2.17347	4.51106	0.514186	4.22701	2.36819e-05	0.000280101	*		*
l(2)03659	FBgn0010549	1.1497	1.26189	0.226907	0.183891	15.1763	2.17307	4.50983	1.01139	2.1486	0.0316662	0.125529	*		*
CG3164	FBgn0025683	79.158	83.4737	22.3758	13.2281	745.844	2.15956	4.46777	0.35636	6.06005	1.3608e-09	3.5055e-08	*		*
aru	FBgn0029095	18.518	20.2464	3.65474	4.723	194.102	2.15245	4.44582	0.423457	5.08304	3.71449e-07	6.44168e-06	*		*
CG10671	FBgn0035586	19.4466	16.0267	3.36216	4.30227	99.1445	2.14368	4.41888	0.518699	4.1328	3.58365e-05	0.000404049	*		*
CR40469	FBgn0058469	1099.22	5051.91	651.949	541.241	1878.44	2.13771	4.40062	0.84645	2.52549	0.0115536	0.0576619	*		*
pnt	FBgn0003118	4.1771	5.69938	1.33467	0.766168	87.5935	2.13579	4.39478	0.557355	3.83202	0.000127097	0.00125287	*		*
Mlc-c	FBgn0004687	143.728	160.584	35.5123	32.3282	622.258	2.13425	4.39008	0.330726	6.45321	1.09504e-10	3.2769e-09	*		*
CG10738	FBgn0036368	1.68798	0.633497	0.332245	0.107704	16.9013	2.13202	4.3833	1.01062	2.10962	0.0348912	0.135282	*		*
REPTOR	FBgn0039209	19.8404	18.1923	3.76876	4.94872	398.554	2.09101	4.26045	0.362291	5.77162	7.85141e-09	1.74087e-07	*		*
Cda5	FBgn0051973	0.338927	2.55491	0.37834	0.178859	44.5168	2.08307	4.23708	0.844286	2.46726	0.0136152	0.0657606	*		*
ttk	FBgn0003870	24.8042	24.1475	4.95321	6.38622	544.546	2.07816	4.22268	0.34255	6.06672	1.30547e-09	3.39594e-08	*		*
Mp	FBgn0260660	0.972	3.21055	0.621715	0.209939	39.3611	2.07781	4.22165	0.806339	2.57684	0.00997071	0.0515071	*		*
Ten-m	FBgn0004449	3.07842	3.40277	0.337456	1.09393	123.971	2.07735	4.2203	0.548503	3.7873	0.000152294	0.00146056	*		*
Eip75B	FBgn0000568	7.71169	6.81339	1.64438	1.72219	287.632	2.07648	4.21777	0.379407	5.47296	4.42583e-08	8.87396e-07	*		*
Prm	FBgn0003149	2.64927	1.81711	0.508268	0.463401	34.8109	2.06865	4.19494	0.751702	2.75195	0.00592409	0.0339006	*		*
CG42553	FBgn0260755	11.6964	17.5043	4.35217	1.98399	53.1335	2.06326	4.1793	0.66932	3.08262	0.00205186	0.0140316	*		*
CG43078	FBgn0262508	0.769889	0.22426	0.0235231	0.171573	20.5614	2.0629	4.17827	0.989231	2.08536	0.0370364	0.140721	*		*
bmm	FBgn0036449	32.1147	56.5761	9.91394	10.4109	317.523	2.06275	4.17782	0.408516	5.04937	4.43266e-07	7.60431e-06	*		*
senju	FBgn0031676	12.049	26.7818	4.87637	3.60827	90.7633	2.06186	4.17523	0.578716	3.56282	0.000366899	0.00314372	*		*
CREG	FBgn0025456	16.5404	20.0751	3.03225	4.91481	53.7927	2.06162	4.17456	0.645097	3.19583	0.00139427	0.010117	*		*
crc	FBgn0000370	149.484	183.626	41.1564	37.3018	1683.76	2.06028	4.17067	0.305569	6.74244	1.55749e-11	5.04195e-10	*		*
Dcr-2	FBgn0034246	41.3605	52.3662	9.33929	12.6146	785.863	2.05806	4.16425	0.339093	6.0693	1.28471e-09	3.3639e-08	*		*
CR43651	FBgn0263660	5.28861	23.6583	2.79177	3.01669	45.568	2.05434	4.15355	0.77634	2.64619	0.00814037	0.0440798	*		*
CG1902	FBgn0033434	21.8012	15.3913	4.30514	4.36123	103.973	2.05391	4.1523	0.512396	4.00845	6.11193e-05	0.000647815	*		*
CR40190	FBgn0085732	6.14038	4.07555	0.949987	1.23183	26.5381	2.04742	4.13365	0.831084	2.46355	0.0137569	0.0662864	*		*
CR45018	FBgn0266376	1.01353	2.23035	0.255214	0.344719	18.3761	2.04476	4.12605	0.963093	2.12312	0.033744	0.131862	*		*
ftz-f1	FBgn0001078	14.3257	20.0372	3.88626	4.21006	435.454	2.04061	4.11419	0.36347	5.61423	1.97439e-08	4.1577e-07	*		*
CG1637	FBgn0030245	33.3138	41.3049	7.47581	10.2445	552.579	2.03447	4.09672	0.352667	5.76881	7.98356e-09	1.76525e-07	*		*
cib	FBgn0026084	356.296	491.841	94.1501	109.158	2225.55	2.03289	4.09224	0.313846	6.47734	9.33519e-11	2.8254e-09	*		*
Src42A	FBgn0264959	24.7056	26.6744	4.6247	7.60837	559.42	2.03134	4.08783	0.363769	5.58413	2.34868e-08	4.93286e-07	*		*
CG31717	FBgn0051717	20.4064	41.8886	5.98304	7.87929	82.8294	2.02594	4.07256	0.584481	3.46622	0.000527841	0.00432265	*		*
Dyrk2	FBgn0016930	17.3043	18.9869	3.09038	5.50994	265.852	2.02284	4.06383	0.415464	4.86887	1.12238e-06	1.75869e-05	*		*
CG10082	FBgn0034644	11.8183	13.56	3.53663	2.49232	166.139	2.02051	4.05726	0.445235	4.53807	5.67723e-06	7.79151e-05	*		*
CG11791	FBgn0039266	9.70434	10.8864	2.14945	2.61295	76.7535	2.01654	4.04612	0.559218	3.606	0.000310956	0.002723	*		*
CG4729	FBgn0036623	16.0312	11.1471	2.83453	3.67547	96.6726	2.00778	4.02162	0.528206	3.80113	0.000144039	0.00138976	*		*
Spase25	FBgn0030306	46.7758	72.3651	14.8947	13.4638	209.43	2.00479	4.01329	0.429496	4.66776	3.04497e-06	4.43107e-05	*		*
CG17786	FBgn0039167	2.3767	2.38073	0.499441	0.539678	28.3212	2.00442	4.01226	0.802711	2.49706	0.0125228	0.06157	*		*
Lac	FBgn0010238	56.4227	37.9937	7.57593	15.4772	302.695	1.99185	3.97747	0.435253	4.57631	4.73248e-06	6.5514e-05	*		*
Tsp42Ee	FBgn0029506	177.303	284.943	61.1723	52.5915	1007.18	1.98671	3.96333	0.34683	5.7282	1.01501e-08	2.20751e-07	*		*
trbl	FBgn0028978	18.899	30.7728	6.45567	5.46435	174.61	1.98457	3.95745	0.454519	4.36631	1.26366e-05	0.000159536	*		*
PAPLA1	FBgn0031990	23.223	31.8803	6.61504	6.97716	574.394	1.98108	3.94789	0.346517	5.71713	1.08341e-08	2.33711e-07	*		*
Dip-B	FBgn0000454	456.67	488.473	121.901	114.272	2967.77	1.97997	3.94485	0.28886	6.85442	7.16039e-12	2.40492e-10	*		*
Tsp26A	FBgn0031760	2.12234	6.42404	1.01075	0.819135	37.5764	1.97408	3.92878	0.780854	2.5281	0.0114681	0.0574099	*		*
sinu	FBgn0010894	10.1999	14.1391	2.80138	2.93804	74.2348	1.97372	3.92779	0.570238	3.46122	0.000537743	0.00439921	*		*
pgant2	FBgn0031530	1.75317	4.53726	0.475924	0.848539	32.5366	1.97138	3.92144	0.810763	2.43152	0.0150357	0.070945	*		*
Smg5	FBgn0019890	25.3068	31.6711	6.9446	7.25155	433.494	1.96627	3.90757	0.353798	5.55761	2.73495e-08	5.66932e-07	*		*
drongo	FBgn0020304	31.1434	17.97	5.53935	6.85853	325.165	1.96064	3.89234	0.406895	4.81853	1.44616e-06	2.20949e-05	*		*
vari	FBgn0250785	11.6214	10.4668	3.44202	2.01998	94.4025	1.95952	3.88934	0.533765	3.67113	0.000241478	0.00218925	*		*
fok	FBgn0263773	50.2205	64.6144	12.8885	15.8478	394.149	1.95512	3.87748	0.366264	5.33801	9.39698e-08	1.78947e-06	*		*
CG2993	FBgn0037521	0.846721	2.4733	0.51886	0.140165	18.7135	1.95217	3.86956	0.991175	1.96955	0.0488898	0.171892	*		*
mbl	FBgn0265487	0.912288	2.41795	0.315622	0.456763	74.0113	1.94121	3.84028	0.630654	3.0781	0.00208327	0.014222	*		*
loj	FBgn0061492	42.212	60.5352	12.6994	12.8648	180.805	1.94043	3.83819	0.436896	4.4414	8.93772e-06	0.000116439	*		*
Trs33	FBgn0266722	6.91395	13.9114	2.33472	1.89211	17.456	1.93983	3.8366	0.969964	1.9999	0.0455115	0.163924	*		*
CG33298	FBgn0032120	33.8373	23.8429	5.31778	9.38737	559.135	1.93945	3.83559	0.385504	5.03094	4.88093e-07	8.24887e-06	*		*
Tgi	FBgn0036373	15.6965	16.7293	3.64993	4.43698	117.369	1.93752	3.83046	0.48349	4.00736	6.14015e-05	0.000649941	*		*
Csat	FBgn0024994	19.1694	27.0711	4.60468	6.84152	152.853	1.93542	3.8249	0.466859	4.14562	3.38893e-05	0.00038537	*		*
Cont	FBgn0037240	29.4071	52.5069	11.051	9.71204	581.924	1.9341	3.82141	0.377675	5.12108	3.03791e-07	5.34995e-06	*		*
CG12116	FBgn0030041	3.04231	9.29849	0.650227	1.93218	28.0023	1.92847	3.80652	0.876378	2.2005	0.0277712	0.114006	*		*
CG14688	FBgn0037819	41.8793	43.8585	12.852	8.99525	149.799	1.92446	3.79596	0.455437	4.22553	2.38378e-05	0.000281526	*		*
CG11275	FBgn0034706	3.43053	5.84881	1.02249	0.994382	22.4656	1.92227	3.7902	0.882046	2.17934	0.0293067	0.118598	*		*
CG10737	FBgn0034420	6.41528	9.78981	2.19539	1.83659	116.218	1.92096	3.78675	0.500525	3.83789	0.000124097	0.00122557	*		*
insc	FBgn0011674	7.00128	9.8067	2.62634	1.56086	97.5362	1.92	3.78423	0.535553	3.58508	0.000336979	0.00291878	*		*
RhoGAP15B	FBgn0030808	19.6733	26.2922	5.51571	6.29457	417.49	1.91816	3.77942	0.362442	5.29234	1.20761e-07	2.26712e-06	*		*
tgo	FBgn0264075	47.2065	34.7064	11.8246	9.58293	383.795	1.91517	3.77157	0.37192	5.1494	2.61316e-07	4.69543e-06	*		*
CG31731	FBgn0028539	11.9829	25.8361	4.30989	5.23925	295.012	1.91333	3.76677	0.441135	4.33729	1.44248e-05	0.00017969	*		*
fs(1)Yb	FBgn0000928	2.73448	1.62114	0.0971689	0.866227	22.2628	1.9124	3.76434	0.945218	2.02323	0.043049	0.156972	*		*
CR43837	FBgn0264385	9.12924	4.3651	0.732584	2.52324	37.196	1.91082	3.76024	0.785254	2.43338	0.0149585	0.0707483	*		*
CG17265	FBgn0031488	2.6722	4.72544	1.0435	0.676542	35.5359	1.90887	3.75515	0.756948	2.5218	0.0116756	0.0581587	*		*
Ect4	FBgn0262579	12.3503	11.1906	3.01593	3.16632	352.722	1.90137	3.73568	0.361068	5.26597	1.3945e-07	2.59351e-06	*		*
sdt	FBgn0261873	6.25642	4.2601	1.2327	1.52348	175.161	1.9008	3.7342	0.444844	4.27296	1.92897e-05	0.000234421	*		*
CG31808	FBgn0062978	3.80476	6.30665	0.70562	1.57259	28.5642	1.89862	3.72856	0.823511	2.30552	0.0211377	0.0931649	*		*
sli	FBgn0264089	1.39052	0.674597	0.283041	0.229383	29.6293	1.89391	3.71641	0.806129	2.34939	0.0188043	0.084902	*		*
Gie	FBgn0037551	34.9433	38.8239	11.4562	7.8337	211.428	1.89297	3.714	0.418753	4.5205	6.16937e-06	8.40866e-05	*		*
Atg18a	FBgn0035850	14.6539	10.8175	2.56029	4.05552	112.135	1.89288	3.71376	0.508439	3.72293	0.000196927	0.00183768	*		*
sls	FBgn0086906	0.228668	0.577386	0.144199	0.0514192	70.6284	1.89255	3.71291	0.665459	2.84397	0.00445547	0.0267469	*		*
REPTOR-BP	FBgn0032202	37.7425	38.377	10.7346	8.69954	72.4049	1.89237	3.71245	0.56715	3.33664	0.000847991	0.00663718	*		*
CG18135	FBgn0036837	23.2767	12.7471	3.76052	5.75661	221.637	1.88955	3.70519	0.451667	4.1835	2.87055e-05	0.000333084	*		*
CG33144	FBgn0053144	7.52431	6.79355	2.18326	1.57277	121.206	1.88607	3.69628	0.48321	3.90321	9.49236e-05	0.000964996	*		*
Spase22-23	FBgn0039172	13.6304	28.7261	5.2228	5.37225	107.207	1.88419	3.69146	0.540037	3.48901	0.000484822	0.00401998	*		*
Ehbp1	FBgn0034180	11.3675	12.7586	3.03826	3.28304	171.179	1.88025	3.6814	0.429981	4.37288	1.2262e-05	0.00015592	*		*
Lasp	FBgn0063485	2.98307	8.08646	1.38798	1.31232	72.6263	1.87628	3.67126	0.629806	2.97914	0.00289062	0.0188138	*		*
Zip48C	FBgn0033665	8.33725	12.524	3.80511	1.46845	58.6605	1.8623	3.63588	0.655592	2.84065	0.00450224	0.0269255	*		*
Ndae1	FBgn0259111	1.04706	1.14975	0.28944	0.234569	22.9386	1.85521	3.61805	0.862798	2.15023	0.0315372	0.12508	*		*
CG42514	FBgn0260388	3.16793	3.23379	0.40704	1.09958	23.7053	1.85172	3.6093	0.871875	2.12383	0.033684	0.131821	*		*
CG4839	FBgn0032187	1.57072	1.61908	0.365786	0.423488	30.9691	1.85075	3.60687	0.77183	2.39787	0.0164907	0.076406	*		*
Rtnl1	FBgn0053113	57.8087	120.122	22.353	25.6919	1307.46	1.84893	3.60232	0.376339	4.91293	8.97242e-07	1.45756e-05	*		*
Syb	FBgn0003660	62.4588	74.7437	19.2563	17.8351	257.682	1.84447	3.5912	0.389226	4.73881	2.14975e-06	3.2045e-05	*		*
SPARC	FBgn0026562	6.46026	6.0777	1.41668	1.60735	22.3378	1.84376	3.58944	0.869604	2.12023	0.0339869	0.132615	*		*
Aprt	FBgn0000109	17.0012	15.0927	4.33272	4.05155	49.3945	1.84303	3.58762	0.648724	2.841	0.00449719	0.0269155	*		*
Pde9	FBgn0259171	0.754027	2.55444	0.214353	0.586294	62.3711	1.84148	3.58376	0.711129	2.58951	0.00961128	0.0501197	*		*
CG6145	FBgn0033853	16.3261	14.3809	3.53705	4.80562	152.662	1.83533	3.56853	0.450954	4.06988	4.70366e-05	0.000509013	*		*
kune	FBgn0033032	34.0262	48.9681	6.7415	15.0896	132.802	1.83465	3.56686	0.514047	3.56904	0.000358288	0.00308655	*		*
CG9977	FBgn0035371	20.4836	21.2158	7.4367	4.01792	191.856	1.82375	3.54001	0.446015	4.089	4.33242e-05	0.00047567	*		*
xit	FBgn0029906	2.41521	6.92347	1.45244	0.672623	22.4699	1.82215	3.53607	0.918252	1.98437	0.047215	0.167857	*		*
CG42365	FBgn0259711	24.4287	18.7574	5.24669	6.37806	59.4818	1.81989	3.53054	0.610873	2.97916	0.00289038	0.0188138	*		*
Paip2	FBgn0038100	68.0363	85.5186	18.8584	23.6688	477.845	1.81507	3.51877	0.353845	5.12956	2.90417e-07	5.14053e-06	*		*
RNaseX25	FBgn0010406	52.1054	112.17	20.4621	24.377	415.63	1.81349	3.51492	0.419352	4.3245	1.52875e-05	0.000189251	*		*
dlg1	FBgn0001624	9.30365	9.79868	2.04083	3.25993	335.554	1.80917	3.50441	0.386749	4.6779	2.89835e-06	4.24877e-05	*		*
CG5885	FBgn0025700	66.9406	101.152	22.1759	23.8592	227.769	1.80857	3.50294	0.416728	4.33993	1.42531e-05	0.000178108	*		*
CG1486	FBgn0031174	21.1894	18.9627	6.0357	5.26204	228.81	1.80083	3.4842	0.398715	4.51658	6.28451e-06	8.5076e-05	*		*
Xbp1	FBgn0021872	94.4059	116.998	32.0904	27.5518	693.896	1.79684	3.47459	0.331983	5.41246	6.21656e-08	1.21881e-06	*		*
Trp1	FBgn0011584	39.2938	51.1226	14.8071	10.6542	340.557	1.78886	3.45541	0.382576	4.67581	2.92789e-06	4.2685e-05	*		*
CG5191	FBgn0038803	16.6076	18.0501	3.58195	6.13756	176.353	1.77761	3.42858	0.447735	3.97023	7.18035e-05	0.000750073	*		*
l(2)k12914	FBgn0263852	13.2888	13.877	2.58772	4.1943	21.3417	1.77394	3.41986	0.886454	2.00116	0.0453749	0.163803	*		*
zip	FBgn0265434	116.167	190.496	48.3974	40.0602	3419.95	1.7673	3.40416	0.332201	5.31997	1.03783e-07	1.96227e-06	*		*
Pvf1	FBgn0030964	7.76933	11.657	2.44546	2.87369	82.3077	1.76516	3.39911	0.552452	3.19513	0.00139766	0.0101324	*		*
CG10195	FBgn0032787	3.93827	3.0634	0.481991	1.30206	22.24	1.76202	3.39173	0.890443	1.97881	0.047837	0.169387	*		*
CG34120	FBgn0083956	2.33643	8.78648	1.39369	1.60313	127.731	1.76138	3.39023	0.587881	2.99615	0.00273409	0.018031	*		*
Ptp4E	FBgn0004368	7.18102	11.668	1.64753	3.6241	208.4	1.76102	3.38938	0.47604	3.69932	0.000216178	0.00200091	*		*
CG30423	FBgn0050423	44.2159	28.4791	14.5466	6.31546	73.2402	1.75571	3.37693	0.60675	2.89364	0.00380809	0.0237678	*		*
miple2	FBgn0029002	12.5923	17.2103	3.83611	4.389	68.5383	1.75138	3.3668	0.581286	3.01294	0.00258732	0.017134	*		*
Fer2LCH	FBgn0015221	164.299	161.42	47.0783	48.6958	830.193	1.74481	3.3515	0.313978	5.5571	2.74293e-08	5.6711e-07	*		*
Cct1	FBgn0041342	37.3781	36.6049	11.806	9.90657	372.513	1.74327	3.34793	0.358212	4.86658	1.13547e-06	1.7757e-05	*		*
TMS1	FBgn0028399	49.1837	39.0141	15.0211	10.9249	241.057	1.74326	3.3479	0.406405	4.28945	1.79114e-05	0.000219009	*		*
Cortactin	FBgn0025865	28.1878	29.4621	8.33352	8.55466	218.261	1.73373	3.32586	0.399586	4.33881	1.43255e-05	0.000178732	*		*
wtrw	FBgn0260005	2.91846	2.78578	0.623376	0.947247	37.9699	1.73207	3.32205	0.717504	2.41403	0.0157773	0.0739619	*		*
ergic53	FBgn0035909	56.1726	63.8817	17.5462	17.9148	457.793	1.72933	3.31573	0.343774	5.03042	4.894e-07	8.25343e-06	*		*
CG8306	FBgn0034142	7.08157	12.8386	2.7703	2.74403	67.2116	1.72482	3.3054	0.601979	2.86526	0.0041667	0.0253376	*		*
CG1882	FBgn0033226	14.2145	13.1534	4.34457	3.71126	122.695	1.72285	3.30088	0.472845	3.64358	0.000268867	0.00239931	*		*
GlcAT-P	FBgn0036144	25.7153	25.4743	5.30067	9.78876	310.206	1.72149	3.29776	0.406196	4.23807	2.25448e-05	0.000267846	*		*
Mfe2	FBgn0030731	10.764	13.2663	4.36263	2.56025	83.6814	1.72008	3.29454	0.553284	3.10885	0.00187816	0.0130798	*		*
CG31229	FBgn0051229	10.5853	19.8323	3.06563	4.96892	35.7086	1.71744	3.28852	0.755133	2.27435	0.022945	0.0991968	*		*
CG31523	FBgn0051523	20.6472	27.7586	5.99213	8.27599	302.023	1.71418	3.2811	0.39239	4.36857	1.25065e-05	0.000158431	*		*
CG11210	FBgn0033259	32.4876	45.8916	10.9348	12.4258	348.132	1.70188	3.25324	0.377143	4.51255	6.40518e-06	8.64157e-05	*		*
Sdc	FBgn0010415	24.7579	33.584	8.82702	8.6631	380.838	1.69857	3.24579	0.365902	4.64214	3.44815e-06	4.95438e-05	*		*
Sec61beta	FBgn0010638	162.45	188.422	62.7294	43.5251	432.707	1.69344	3.23428	0.364269	4.64888	3.3374e-06	4.83892e-05	*		*
CG8386	FBgn0034061	47.9844	60.5803	18.6742	13.4525	110.307	1.69166	3.23028	0.498538	3.39324	0.000690711	0.00550356	*		*
P5CDh1	FBgn0037138	52.3433	46.0998	17.8802	12.2121	464.861	1.68911	3.22458	0.361169	4.67679	2.91404e-06	4.2561e-05	*		*
mbc	FBgn0015513	20.4656	23.4673	4.55841	8.71842	510.424	1.68765	3.22131	0.386532	4.36613	1.26466e-05	0.000159536	*		*
CG10365	FBgn0039109	16.0808	7.76305	3.94285	3.33431	73.8324	1.68345	3.21195	0.592682	2.84039	0.00450581	0.0269266	*		*
alc	FBgn0260972	40.548	42.5478	13.4439	11.7883	199.903	1.68287	3.21067	0.409879	4.10578	4.02949e-05	0.000448598	*		*
Unc-115a	FBgn0051352	3.93045	4.73735	1.03358	1.48197	57.2068	1.67639	3.19628	0.618474	2.71053	0.00671761	0.0376035	*		*
crok	FBgn0032421	29.3219	62.0249	12.1883	14.6831	145.954	1.67177	3.18605	0.499732	3.34533	0.000821858	0.00644531	*		*
CG31886	FBgn0032079	7.45091	7.02428	2.60712	1.74541	67.5523	1.67045	3.18315	0.582977	2.86538	0.00416505	0.0253376	*		*
Ugt58Fa	FBgn0040091	10.3498	13.0531	3.65113	3.25486	67.5225	1.66967	3.18142	0.579197	2.88274	0.00394238	0.0242702	*		*
rho-4	FBgn0030318	14.1884	21.4431	5.224	5.40966	129.667	1.66873	3.17934	0.478598	3.48669	0.000489031	0.00404645	*		*
spartin	FBgn0037265	14.1232	13.7464	4.70511	3.81313	97.5041	1.66004	3.16026	0.508711	3.26323	0.00110149	0.00831075	*		*
CG34347	FBgn0085376	3.95807	4.22842	1.28131	1.19815	88.0228	1.66003	3.16022	0.524105	3.16736	0.00153832	0.0110316	*		*
CAP	FBgn0033504	0.87945	1.25867	0.320633	0.305704	59.611	1.65962	3.15934	0.609676	2.72214	0.00648609	0.0366165	*		*
CG11857	FBgn0039303	40.8035	77.4558	13.226	22.6623	331.804	1.65832	3.15648	0.435547	3.80744	0.000140414	0.00135807	*		*
CG32276	FBgn0047135	97.8046	165.957	30.6847	49.7352	355.824	1.65831	3.15646	0.414672	3.99908	6.359e-05	0.000671322	*		*
wit	FBgn0024179	2.67418	4.80813	0.887631	1.24253	48.4474	1.65486	3.14893	0.673528	2.45701	0.01401	0.0672614	*		*
KdelR	FBgn0267330	75.5837	126.811	28.8444	33.6427	552.75	1.65367	3.14632	0.371302	4.4537	8.44035e-06	0.000110684	*		*
CG32640	FBgn0052640	42.9493	52.2125	16.7952	11.8358	68.9467	1.6501	3.13854	0.579157	2.84913	0.00438383	0.0263759	*		*
CG31195	FBgn0051195	23.7946	21.6898	5.69836	8.47797	285.291	1.64998	3.13829	0.392124	4.2078	2.57867e-05	0.000301413	*		*
kibra	FBgn0262127	8.67556	9.16822	2.48556	3.02154	160.473	1.64995	3.13822	0.436699	3.77822	0.000157954	0.00150938	*		*
SsRbeta	FBgn0011016	117.823	110.13	37.9687	33.6736	340.165	1.64684	3.13147	0.362539	4.54251	5.55877e-06	7.64211e-05	*		*
Cip4	FBgn0035533	28.2061	29.9085	6.66378	11.5023	358.475	1.63994	3.11653	0.390104	4.20386	2.62404e-05	0.000306266	*		*
CG12207	FBgn0038220	14.5943	17.0147	4.75924	5.05083	148.658	1.63594	3.10791	0.445447	3.67259	0.000240108	0.00217931	*		*
Plod	FBgn0036147	35.3481	22.82	9.96273	8.59832	241.184	1.63358	3.10282	0.413202	3.95347	7.70263e-05	0.000799387	*		*
SH3PX1	FBgn0040475	61.7451	60.0906	21.0895	17.6054	411.736	1.63217	3.0998	0.351445	4.64418	3.41437e-06	4.92363e-05	*		*
Treh	FBgn0003748	46.3806	79.4513	22.3534	17.2951	864.093	1.63172	3.09882	0.363146	4.49329	7.01307e-06	9.3822e-05	*		*
Dmtn	FBgn0037443	19.8354	22.8878	4.53477	8.79137	256.366	1.63141	3.09815	0.42682	3.82223	0.000132249	0.00129166	*		*
CG11168	FBgn0039249	6.09949	3.12584	1.41239	1.47167	48.8169	1.62803	3.0909	0.669376	2.43216	0.0150093	0.0708623	*		*
PlexB	FBgn0025740	3.68828	11.1589	1.68936	2.77731	162.738	1.62649	3.08761	0.544091	2.98937	0.00279554	0.0183412	*		*
CG5953	FBgn0032587	4.09567	3.53602	1.55104	0.819784	60.3238	1.6258	3.08614	0.618113	2.63027	0.00853171	0.0457939	*		*
Dic1	FBgn0027610	11.0236	22.4448	4.34638	5.72392	97.7764	1.62033	3.07445	0.550171	2.94514	0.00322813	0.0205567	*		*
plum	FBgn0039431	3.2072	5.19755	1.54469	1.03094	98.2948	1.61983	3.07338	0.533803	3.0345	0.00240934	0.0161298	*		*
2001-08-01	FBgn0011710	88.0004	108.085	33.2559	29.4015	626.526	1.61878	3.07115	0.333719	4.85072	1.23017e-06	1.91253e-05	*		*
CG11880	FBgn0039637	33.3193	45.9948	14.9342	10.4526	439.102	1.60817	3.04864	0.373189	4.30926	1.63805e-05	0.000201218	*		*
shn	FBgn0003396	7.24392	7.08005	1.48529	3.08451	248.327	1.60422	3.04032	0.43491	3.68864	0.000225456	0.00206993	*		*
CG13907	FBgn0035173	32.5741	45.5059	12.9687	12.1451	582.51	1.604	3.03986	0.345915	4.63699	3.53526e-06	5.06224e-05	*		*
HSPC300	FBgn0061198	13.2058	26.3864	5.82681	5.66662	35.6569	1.59618	3.02341	0.74933	2.13014	0.0331602	0.130284	*		*
Cnx14D	FBgn0264077	3.80557	3.3117	1.25054	0.900858	27.1293	1.59558	3.02215	0.805693	1.98038	0.0476611	0.168839	*		*
wb	FBgn0261563	0.745548	0.874777	0.391498	0.0991498	35.0871	1.5906	3.01174	0.784838	2.02666	0.0426974	0.155833	*		*
RapGAP1	FBgn0264895	9.77152	11.1988	2.80999	3.95725	244.888	1.58923	3.00888	0.401279	3.9604	7.48257e-05	0.000778579	*		*
CG6766	FBgn0032398	51.378	56.4535	13.5608	21.3938	321.172	1.58747	3.00522	0.388426	4.08694	4.37101e-05	0.000478775	*		*
l(1)G0289	FBgn0028331	89.97	112.379	25.7187	40.5018	1121.21	1.58369	2.99735	0.342802	4.61983	3.84053e-06	5.45904e-05	*		*
Manf	FBgn0027095	65.0024	157.994	36.9614	34.8382	298.426	1.56865	2.96626	0.451939	3.47092	0.00051867	0.0042607	*		*
AdenoK	FBgn0036337	39.0896	57.9006	16.791	14.9107	293.007	1.56756	2.96403	0.392625	3.9925	6.53796e-05	0.000688388	*		*
CG17271	FBgn0038829	28.5651	48.679	11.5441	13.5297	234.304	1.5622	2.95304	0.426058	3.66663	0.000245766	0.0022256	*		*
CG12547	FBgn0250830	18.975	50.1787	11.473	10.9275	314.811	1.55886	2.94621	0.460457	3.38546	0.000710585	0.00565625	*		*
Atf6	FBgn0033010	9.73052	18.0671	3.49865	5.46825	179.495	1.5545	2.93732	0.472993	3.28652	0.00101433	0.00774116	*		*
meigo	FBgn0250820	18.248	16.0644	7.83312	3.54315	102.004	1.55253	2.93332	0.537792	2.88687	0.00389101	0.0240843	*		*
Papss	FBgn0020389	13.9613	8.56821	2.47154	5.00747	108.637	1.55163	2.93149	0.537151	2.88863	0.00386922	0.0239937	*		*
Sec61gamma	FBgn0031049	66.8915	92.4864	23.0268	29.3746	201.985	1.54971	2.92758	0.423456	3.65967	0.00025254	0.00226214	*		*
Psn	FBgn0019947	17.1448	15.4445	5.31696	5.52089	106.298	1.5474	2.92289	0.491113	3.1508	0.00162826	0.0115722	*		*
CG17834	FBgn0028394	7.85202	7.38703	1.80797	3.13976	63.574	1.54475	2.91754	0.600156	2.57392	0.0100554	0.0519071	*		*
kek5	FBgn0031016	10.2029	13.018	4.08321	3.65294	237.423	1.54377	2.91555	0.398117	3.87767	0.00010546	0.00106666	*		*
CHOp24	FBgn0029709	38.508	63.6648	19.7435	13.8829	190.22	1.54274	2.91346	0.449949	3.42869	0.000606503	0.00489135	*		*
pyd	FBgn0262614	10.4715	9.99623	3.26449	3.66182	515.339	1.54222	2.91242	0.33597	4.59034	4.42518e-06	6.17973e-05	*		*
Khc-73	FBgn0019968	16.9219	16.2613	4.30131	6.88161	486.613	1.54155	2.91107	0.365372	4.21912	2.45253e-05	0.000288789	*		*
Tep4	FBgn0041180	15.5934	23.2246	7.93466	5.02025	302.52	1.53961	2.90716	0.409699	3.75791	0.000171341	0.00162948	*		*
Vps37B	FBgn0037299	7.47558	11.6864	2.94195	2.91405	31.1268	1.53659	2.90108	0.770466	1.99436	0.0461127	0.165119	*		*
mRpS28	FBgn0034361	7.18208	32.8639	5.41699	6.38554	42.82	1.53412	2.89612	0.779976	1.96689	0.0491965	0.172361	*		*
Mondo	FBgn0032940	31.3486	27.7666	10.3994	9.81483	490.181	1.53077	2.88939	0.33917	4.51327	6.38364e-06	8.62713e-05	*		*
Tango13	FBgn0086674	18.4527	16.7935	5.13432	6.86118	351.759	1.53017	2.8882	0.368604	4.15127	3.30641e-05	0.000376524	*		*
CG2765	FBgn0035087	25.8748	34.6231	9.15388	11.2084	330.516	1.53002	2.88789	0.377905	4.04868	5.15078e-05	0.00055182	*		*
Ent2	FBgn0263916	30.4019	30.6051	11.8422	8.90344	233.035	1.52829	2.88443	0.399555	3.82497	0.000130786	0.00127894	*		*
pst	FBgn0035770	50.7694	39.5325	15.1612	15.8576	380.769	1.5259	2.87966	0.360898	4.22807	2.35705e-05	0.000279199	*		*
Meltrin	FBgn0265140	10.545	16.2112	4.17041	4.82828	292.895	1.52287	2.87362	0.396785	3.83802	0.000124028	0.00122557	*		*
CG1129	FBgn0037279	15.8359	19.803	5.82851	6.13057	156.101	1.52286	2.87361	0.440807	3.45471	0.000550881	0.00449284	*		*
Sec61alpha	FBgn0086357	128.301	197.804	68.1211	43.1547	1112.41	1.52226	2.8724	0.360791	4.21922	2.45148e-05	0.000288789	*		*
Men	FBgn0002719	159.057	98.675	44.722	44.2281	1273.7	1.51935	2.86662	0.337535	4.50131	6.75347e-06	9.08068e-05	*		*
CG8399	FBgn0034067	28.1744	19.0465	9.15371	7.18287	177.904	1.51757	2.86308	0.440952	3.44157	0.000578345	0.00468566	*		*
CG17816	FBgn0037525	3.17411	1.01988	0.618096	0.809177	48.0836	1.51714	2.86223	0.707895	2.14317	0.0320994	0.126931	*		*
Zip99C	FBgn0039714	33.5397	40.497	12.5521	12.6537	263.675	1.51697	2.86188	0.384297	3.94737	7.9013e-05	0.000816809	*		*
Hsromega	FBgn0001234	5.05487	4.52028	1.56741	1.74027	334.274	1.5123	2.85265	0.363745	4.15759	3.21627e-05	0.000368367	*		*
CG40160	FBgn0058160	6.54923	14.8541	3.805	3.29633	176.711	1.51131	2.85069	0.48547	3.11309	0.00185141	0.0129274	*		*
CG8066	FBgn0038243	14.1427	10.3713	5.22177	3.05633	45.9725	1.50783	2.84382	0.674739	2.23469	0.0254379	0.10674	*		*
betaggt-II	FBgn0028970	8.17844	7.92358	2.37464	2.88669	36.5887	1.50529	2.83882	0.71696	2.09954	0.0357689	0.137469	*		*
CG6398	FBgn0030870	17.0021	17.6848	5.52187	6.29305	109.6	1.50326	2.83483	0.485978	3.09327	0.00197964	0.0136906	*		*
CG30460	FBgn0050460	2.19763	2.36483	0.603955	0.908996	57.2763	1.50311	2.83453	0.614857	2.44464	0.0144995	0.0690784	*		*
CG32641	FBgn0052641	61.949	64.3955	16.7952	26.0389	94.2243	1.49815	2.8248	0.52188	2.87068	0.00409596	0.025003	*		*
CG11882	FBgn0039642	12.4965	26.1143	3.7566	8.62591	66.2482	1.49713	2.8228	0.642027	2.33187	0.0197073	0.0880304	*		*
Gmap	FBgn0027287	10.0308	15.4002	4.7347	3.97254	249.255	1.49674	2.82204	0.410035	3.65026	0.000261972	0.0023404	*		*
CG5854	FBgn0039130	11.8586	15.5769	4.5749	4.59037	68.3287	1.49367	2.81604	0.574503	2.59993	0.00932429	0.0489264	*		*
Fim	FBgn0024238	40.2627	48.5707	15.0243	15.9973	609.949	1.49169	2.81219	0.331653	4.49775	6.86765e-06	9.20312e-05	*		*
Arpc3A	FBgn0038369	31.9721	42.61	13.9387	11.5418	134.302	1.49164	2.81209	0.465759	3.20261	0.00136191	0.00992744	*		*
rhea	FBgn0260442	28.9169	43.5411	13.1103	12.2423	1295.61	1.4897	2.80831	0.329251	4.52452	6.0534e-06	8.26502e-05	*		*
mlt	FBgn0265512	22.3417	20.4372	5.75416	9.14374	207.905	1.48763	2.80428	0.423579	3.51206	0.000444653	0.00373359	*		*
Sh3beta	FBgn0035772	30.2303	37.9178	11.6383	12.1144	350.052	1.48615	2.80141	0.364568	4.07648	4.57229e-05	0.000497886	*		*
Rab8	FBgn0262518	23.2291	44.1618	11.7644	11.3218	250.227	1.48498	2.79914	0.430893	3.44629	0.000568341	0.00462103	*		*
CenB1A	FBgn0039056	34.6819	28.9737	11.8671	10.6338	363.183	1.48438	2.79797	0.36075	4.11471	3.87665e-05	0.000434622	*		*
CG6574	FBgn0037846	2.82636	16.5349	2.08126	3.93563	59.51	1.48215	2.79364	0.754498	1.96442	0.0494819	0.173132	*		*
ena	FBgn0000578	16.4958	16.5545	3.86497	7.67177	323.732	1.48168	2.79273	0.411705	3.59889	0.000319583	0.00279547	*		*
gb	FBgn0039487	5.0313	9.84938	1.93711	2.93044	62.1929	1.47675	2.78321	0.626721	2.35631	0.0184574	0.0836679	*		*
CG5902	FBgn0039136	22.8112	28.1955	7.82865	9.86926	160.615	1.47462	2.7791	0.440714	3.34598	0.00081992	0.00643645	*		*
CG10217	FBgn0039113	29.2018	44.4599	13.2383	12.4355	268.552	1.47276	2.77552	0.400369	3.6785	0.000234609	0.00214408	*		*
Arpc4	FBgn0031781	23.7905	22.7819	9.08065	6.97185	53.2916	1.46822	2.76681	0.625216	2.34834	0.0188571	0.0850437	*		*
l(1)G0320	FBgn0028327	104.255	157.782	50.2635	42.5798	824.113	1.46793	2.76626	0.344314	4.26336	2.01377e-05	0.000242139	*		*
CG6357	FBgn0033875	27.4874	52.343	16.294	11.2913	184.996	1.46576	2.76208	0.46761	3.13457	0.00172107	0.0121559	*		*
Atg101	FBgn0030960	8.539	10.9599	3.49482	3.13042	57.7625	1.46477	2.76019	0.608671	2.4065	0.016106	0.0752061	*		*
ck	FBgn0000317	23.5356	32.2048	8.41062	11.3603	668.206	1.46424	2.75918	0.349246	4.19257	2.75812e-05	0.000321444	*		*
Clic	FBgn0030529	55.05	89.5269	22.9448	28.0424	429.836	1.46098	2.75295	0.380506	3.83957	0.000123251	0.00122025	*		*
vsg	FBgn0045823	55.5685	53.8787	20.6597	18.563	403.882	1.46041	2.75186	0.349017	4.18435	2.85987e-05	0.00033233	*		*
CG6650	FBgn0036402	3.31045	3.62531	1.08648	1.23271	34.644	1.46006	2.7512	0.730217	1.99949	0.0455553	0.164007	*		*
OstStt3	FBgn0011336	54.4779	97.2161	28.9551	25.0983	664.679	1.4525	2.73682	0.371158	3.91343	9.09953e-05	0.000932204	*		*
Vps2	FBgn0039402	35.6776	51.3395	14.4512	16.1311	175.409	1.45112	2.73421	0.436207	3.32669	0.000878852	0.00685177	*		*
Stat92E	FBgn0016917	24.1001	24.2843	5.94357	11.3804	409.157	1.44919	2.73054	0.394488	3.6736	0.000239159	0.00217318	*		*
Swip-1	FBgn0032731	12.1759	16.1335	6.22027	3.70666	85.0004	1.44156	2.71615	0.549135	2.62515	0.00866109	0.0463633	*		*
cher	FBgn0014141	16.7309	20.8178	5.16131	8.36569	575.527	1.44091	2.71492	0.365385	3.94354	8.02883e-05	0.000828917	*		*
RhoGAP92B	FBgn0038747	22.8313	15.8947	5.55743	8.5227	251.188	1.43964	2.71254	0.417279	3.45007	0.000560439	0.00456145	*		*
Membrin	FBgn0260856	15.4788	17.96	6.74225	4.82125	46.148	1.43863	2.71063	0.661314	2.17541	0.0295997	0.119419	*		*
drk	FBgn0004638	27.7523	26.7041	9.93366	9.82906	261.325	1.43837	2.71014	0.380054	3.78463	0.000153935	0.00147452	*		*
CG3308	FBgn0038877	9.88369	8.40055	1.28168	5.06367	62.5235	1.43531	2.70439	0.665161	2.15783	0.0309408	0.123268	*		*
puc	FBgn0243512	12.4764	20.7171	3.86322	7.82711	170.105	1.43155	2.69736	0.487015	2.93943	0.00328813	0.0209221	*		*
Nak	FBgn0015772	16.5535	13.6243	5.4375	5.68725	361.442	1.42421	2.68367	0.360308	3.95274	7.72616e-05	0.000800784	*		*
hfw	FBgn0001189	5.87476	4.00445	1.45613	2.08783	48.7388	1.42239	2.6803	0.655981	2.16835	0.0301324	0.121016	*		*
Sap-r	FBgn0000416	222.083	317.101	116.934	81.7083	3110.22	1.41995	2.67577	0.329092	4.31476	1.59778e-05	0.000197184	*		*
Rab1	FBgn0016700	63.5832	93.5118	24.5217	32.7139	462.117	1.41878	2.6736	0.370658	3.82774	0.000129323	0.00126775	*		*
lute	FBgn0262871	9.00499	9.16649	3.42794	3.18463	120.559	1.41817	2.67246	0.469556	3.02023	0.00252584	0.0168108	*		*
cbt	FBgn0043364	10.1303	13.5047	4.93167	3.57156	124.566	1.41776	2.6717	0.480384	2.9513	0.00316435	0.0202315	*		*
GalNAc-T2	FBgn0030930	17.8431	19.4578	6.58677	7.06731	223.382	1.41636	2.66912	0.39569	3.57948	0.000344278	0.00297552	*		*
CG15111	FBgn0034419	15.7917	12.8154	4.03273	6.38081	82.6399	1.41162	2.66036	0.547499	2.57831	0.00992839	0.0513515	*		*
CG7510	FBgn0036741	6.89106	7.47842	1.88263	3.30574	101.401	1.4074	2.65258	0.517684	2.71864	0.00655505	0.0369273	*		*
	FBgn0038111	18.3213	21.0841	8.25649	6.34986	260.732	1.40072	2.64034	0.389984	3.59175	0.000328467	0.00286061	*		*
Atg9	FBgn0034110	15.8566	8.87472	4.56437	4.76985	115.344	1.3952	2.63025	0.504105	2.76767	0.00564579	0.0325184	*		*
Cirl	FBgn0033313	15.2899	20.5888	4.94712	8.3886	525.967	1.39249	2.62531	0.378804	3.67601	0.000236911	0.00216015	*		*
CG1418	FBgn0033468	18.1357	23.7271	7.54179	7.57893	76.8228	1.39159	2.62367	0.550134	2.52954	0.0114212	0.0572138	*		*
Wbp2	FBgn0036318	25.9117	27.0749	11.6989	8.107	174.609	1.38837	2.61782	0.433001	3.20639	0.00134414	0.00985638	*		*
AGO2	FBgn0087035	151.054	237.596	82.0331	64.4186	2650.25	1.38649	2.61442	0.331785	4.17888	2.9295e-05	0.000338936	*		*
Pax	FBgn0041789	27.4224	20.8601	8.185	10.1142	334.143	1.38462	2.61103	0.375564	3.68677	0.000227116	0.00208277	*		*
CG6325	FBgn0037814	3.5643	4.02388	1.03174	1.67229	44.628	1.38366	2.60929	0.672913	2.05622	0.0397612	0.147828	*		*
CG42709	FBgn0261674	16.9293	10.4628	4.38987	5.96767	108.417	1.38348	2.60897	0.511093	2.70691	0.00679132	0.0379361	*		*
Tango5	FBgn0052675	19.2232	25.614	8.84476	7.93875	263.511	1.3783	2.59961	0.390664	3.52808	0.000418583	0.00354837	*		*
Ggamma1	FBgn0004921	23.4425	32.7573	9.32625	11.6357	255.731	1.37696	2.5972	0.400674	3.4366	0.000589063	0.00475552	*		*
path	FBgn0036007	162.2	233.791	66.8855	83.3799	2085.93	1.37655	2.59648	0.322686	4.26593	1.99072e-05	0.000240458	*		*
CG42542	FBgn0260659	15.446	19.0659	7.01493	5.88454	156.679	1.3745	2.59278	0.440726	3.11871	0.00181642	0.0127165	*		*
CG14621	FBgn0031183	8.14406	12.6395	5.05062	2.55821	91.4519	1.37293	2.58995	0.556302	2.46795	0.013589	0.0657157	*		*
Vinc	FBgn0004397	28.9039	31.1381	10.0364	12.7615	389.399	1.37038	2.58539	0.357629	3.83186	0.000127176	0.00125287	*		*
2002-08-01	FBgn0014029	57.766	50.4494	19.3527	22.0555	301.859	1.3673	2.57988	0.372131	3.67425	0.000238546	0.00217257	*		*
CG13784	FBgn0031897	17.8965	24.3831	6.92423	9.04927	379.792	1.36708	2.57949	0.373073	3.66439	0.000247932	0.00223757	*		*
Chmp1	FBgn0036805	22.0666	12.5799	5.89911	7.29697	62.6696	1.36534	2.57636	0.607101	2.24894	0.0245162	0.103913	*		*
CR32218	FBgn0052218	11.5111	19.3104	3.4723	7.50409	58.748	1.36257	2.57142	0.643131	2.11864	0.0341206	0.132942	*		*
lama	FBgn0016031	27.4228	17.4395	6.39192	10.8374	300.255	1.36248	2.57126	0.420126	3.24302	0.00118271	0.0088016	*		*
Miro	FBgn0039140	6.55168	6.63204	2.7826	2.18234	82.23	1.36094	2.56853	0.535059	2.54353	0.0109738	0.0554261	*		*
mtm	FBgn0025742	18.3367	11.2745	6.25637	5.19397	109.439	1.36021	2.56722	0.505766	2.6894	0.00715801	0.0395954	*		*
CG9044	FBgn0031752	10.7784	11.7302	3.53743	4.98577	164.116	1.35849	2.56417	0.43883	3.09571	0.00196345	0.0136023	*		*
CG7011	FBgn0036489	19.9339	36.2339	13.429	7.39234	123.577	1.35646	2.56056	0.520876	2.60419	0.0092091	0.0484497	*		*
Abi	FBgn0020510	17.742	17.966	6.86494	6.76348	149.065	1.35575	2.55929	0.439342	3.08585	0.00202969	0.0139159	*		*
nrv1	FBgn0015776	88.9738	126.366	34.1061	48.3706	781.295	1.35527	2.55845	0.351284	3.85805	0.000114296	0.00114296	*		*
Ent1	FBgn0031250	7.40815	6.16913	3.27861	1.81799	44.0122	1.35336	2.55507	0.68165	1.98542	0.0470974	0.167739	*		*
CG3940	FBgn0037788	6.9134	11.9471	3.15079	3.71415	73.0534	1.35284	2.55414	0.577543	2.3424	0.01916	0.0862145	*		*
how	FBgn0264491	16.6524	17.3816	6.42301	6.66936	286.465	1.35235	2.55327	0.37191	3.63622	0.000276665	0.00246062	*		*
Cdk5	FBgn0013762	9.87765	8.09012	4.03081	2.75088	47.4462	1.35126	2.55135	0.655641	2.06098	0.0393049	0.146405	*		*
Rgl	FBgn0026376	9.23512	12.6816	3.89782	4.4124	198.696	1.34988	2.54891	0.419005	3.22163	0.00127463	0.00940322	*		*
mon2	FBgn0031985	19.8845	28.4966	11.4288	7.17225	464.802	1.34674	2.54338	0.382504	3.52086	0.000430146	0.00363092	*		*
ATP7	FBgn0030343	8.71985	16.985	3.82714	5.82887	217.948	1.34535	2.54092	0.458014	2.93736	0.0033102	0.0210457	*		*
pan	FBgn0085432	1.4214	1.34938	0.35385	0.688243	65.7355	1.3416	2.53433	0.597959	2.24364	0.0248557	0.10485	*		*
CG6746	FBgn0032394	15.7662	13.3471	6.25888	4.80538	49.6039	1.34102	2.53331	0.641045	2.09193	0.0364446	0.139179	*		*
Syx17	FBgn0035540	9.29902	7.25063	3.47674	2.81763	42.7559	1.3374	2.52695	0.677172	1.97497	0.0482712	0.170394	*		*
Hmu	FBgn0015737	52.0786	53.9544	17.3027	23.9551	415.45	1.33663	2.5256	0.359178	3.72135	0.00019816	0.00184702	*		*
qm	FBgn0019662	19.4423	14.3518	5.48632	7.69959	142.788	1.33587	2.52427	0.463624	2.88136	0.00395965	0.0243577	*		*
CYLD	FBgn0032210	10.3355	11.4377	4.21721	4.12484	84.2235	1.32801	2.51056	0.527359	2.51822	0.0117949	0.0586025	*		*
Hmgs	FBgn0010611	21.7491	39.4636	9.73983	13.9121	283.492	1.31675	2.49105	0.425872	3.0919	0.00198883	0.0137184	*		*
CG5382	FBgn0038950	33.6995	34.8084	12.852	13.9663	132.73	1.31492	2.48789	0.45506	2.88956	0.00385776	0.0239717	*		*
CG7611	FBgn0037094	25.1838	20.7119	10.2147	8.09287	342.541	1.31346	2.48536	0.369872	3.55111	0.000383611	0.00327985	*		*
Tapdelta	FBgn0021795	103.095	127.84	52.5927	38.6706	376.227	1.311	2.48113	0.369634	3.54675	0.000390021	0.00332395	*		*
be	FBgn0052594	5.29784	7.18734	2.14266	2.63684	88.48	1.31051	2.48029	0.528279	2.48072	0.0131119	0.0637184	*		*
MAPk-Ak2	FBgn0013987	34.4724	17.7114	10.063	10.9156	192.197	1.31045	2.48019	0.453266	2.89113	0.00383857	0.0239085	*		*
pck	FBgn0013720	13.4469	13.7184	5.75584	4.85126	66.724	1.30156	2.46496	0.572373	2.27398	0.0229673	0.0991968	*		*
CG4455	FBgn0028506	9.74376	14.8619	3.1178	6.13636	61.8357	1.3002	2.46263	0.62139	2.09241	0.0364021	0.139146	*		*
CG1444	FBgn0029975	53.227	68.9736	25.7459	22.8061	347.955	1.29974	2.46184	0.36779	3.53391	0.000409456	0.00348585	*		*
C3G	FBgn0259228	4.35697	5.69534	1.3875	2.53005	147.413	1.29963	2.46166	0.476253	2.72887	0.00635516	0.0359795	*		*
Als2	FBgn0037116	7.99817	5.28622	1.74747	3.54047	112.384	1.29912	2.46079	0.526529	2.46733	0.0136124	0.0657606	*		*
Rab6	FBgn0015797	36.166	42.3483	15.7938	15.4178	248.645	1.29832	2.45942	0.386627	3.35806	0.000784913	0.00618605	*		*
CG5862	FBgn0038868	15.1127	11.161	5.3072	5.0601	47.7338	1.29576	2.45506	0.649835	1.99398	0.0461546	0.165119	*		*
Wsck	FBgn0046685	11.6538	7.2839	4.23153	3.42933	92.032	1.29452	2.45296	0.531038	2.43772	0.0147802	0.0700208	*		*
Edem2	FBgn0032480	10.2781	12.7065	3.58195	5.46825	156.403	1.29303	2.45042	0.452997	2.8544	0.00431189	0.026002	*		*
CG3008	FBgn0031643	50.5838	29.3879	13.9843	18.5231	304.22	1.2894	2.44426	0.409588	3.14804	0.0016437	0.0116716	*		*
CG7872	FBgn0030658	31.0239	19.6258	12.1457	8.50849	140.87	1.28759	2.4412	0.476193	2.70393	0.0068525	0.0382242	*		*
CG10754	FBgn0036314	32.2014	26.98	12.6921	11.12	98.3982	1.28694	2.4401	0.503338	2.55682	0.0105635	0.0541439	*		*
CG3838	FBgn0032130	10.9782	8.82597	2.90244	5.02884	112.706	1.28591	2.43836	0.504094	2.55094	0.0107433	0.0547481	*		*
Gpdh	FBgn0001128	22.0208	25.9881	9.3924	9.88661	253.487	1.28308	2.43358	0.385404	3.32919	0.000871002	0.00680391	*		*
Pak3	FBgn0044826	17.4268	18.5547	6.55577	7.96942	300.795	1.28171	2.43128	0.372436	3.44143	0.000578644	0.00468566	*		*
CG8331	FBgn0033906	49.2604	118.362	37.7855	28.8724	441.289	1.28151	2.43093	0.433117	2.9588	0.00308844	0.0198258	*		*
Dgp-1	FBgn0027836	14.0787	11.7462	5.27219	5.20155	128.805	1.28017	2.42867	0.4616	2.77333	0.00554856	0.0320512	*		*
MTF-1	FBgn0040305	8.63867	6.34171	1.62604	4.37263	115.439	1.27839	2.42568	0.544339	2.34851	0.0188485	0.0850437	*		*
vig	FBgn0024183	21.3856	11.545	5.75216	7.76947	187.209	1.27658	2.42263	0.456877	2.79413	0.00520388	0.0304804	*		*
Hers	FBgn0052529	2.62203	2.97014	0.726939	1.49386	122.392	1.2747	2.41949	0.504431	2.52701	0.0115038	0.0574827	*		*
Fit1	FBgn0035498	20.6896	22.8268	8.23658	9.46935	259.978	1.26754	2.40751	0.382741	3.31174	0.000927161	0.00717288	*		*
Acsl	FBgn0263120	47.2457	63.3673	23.2549	21.9968	913.172	1.26711	2.4068	0.324575	3.90391	9.46492e-05	0.000963437	*		*
CG14194	FBgn0030996	14.0759	11.2876	5.08674	5.25963	82.7983	1.26436	2.40221	0.532873	2.37273	0.0176572	0.0806837	*		*
CG6812	FBgn0036843	11.7289	20.4529	4.45573	8.15824	110.397	1.26348	2.40074	0.531512	2.37714	0.0174474	0.0799087	*		*
CG2841	FBgn0003159	22.4377	30.2882	10.1785	11.4215	501.904	1.25791	2.3915	0.349579	3.59837	0.000320218	0.00279795	*		*
CG14073	FBgn0036814	7.05199	4.67665	2.48543	2.40296	154.99	1.25535	2.38726	0.45084	2.78448	0.00536144	0.0312746	*		*
epsilonCOP	FBgn0027496	51.0483	63.8552	28.3315	18.7178	213.886	1.25237	2.38233	0.420517	2.97818	0.00289969	0.0188574	*		*
sfl	FBgn0020251	4.2062	4.07485	1.297	2.05446	80.2475	1.25198	2.38168	0.547853	2.28524	0.0222986	0.0971519	*		*
Baldspot	FBgn0260960	17.0241	32.795	9.21307	10.8603	237.57	1.25169	2.38121	0.437349	2.862	0.00420975	0.0255409	*		*
CG30392	FBgn0050392	26.6486	37.673	11.6311	14.2601	123.023	1.24911	2.37695	0.479366	2.60575	0.00916723	0.0483253	*		*
kin17	FBgn0024887	14.1754	15.0708	3.74712	7.97148	71.1392	1.24741	2.37415	0.588896	2.11822	0.0341563	0.133016	*		*
CG11306	FBgn0037108	30.5092	47.1816	17.2361	14.5218	260.836	1.24612	2.37203	0.405396	3.07385	0.00211319	0.0143769	*		*
CG3726	FBgn0029824	16.9425	18.2689	5.93772	8.57423	187.317	1.24209	2.36541	0.425081	2.92202	0.00347773	0.0219183	*		*
slim	FBgn0261477	22.6719	32.3782	12.37	10.2935	286.168	1.24183	2.36498	0.391277	3.17378	0.00150466	0.0108292	*		*
CG3714	FBgn0031589	14.7182	20.9665	6.20959	8.38733	197.594	1.23843	2.35941	0.428526	2.88997	0.00385282	0.0239597	*		*
CG6051	FBgn0039492	19.8778	14.9791	5.37612	9.20478	265.536	1.23798	2.35868	0.416859	2.96978	0.0029801	0.0193015	*		*
boca	FBgn0004132	72.1163	127.876	40.6022	41.1313	237.045	1.23627	2.35589	0.425147	2.90786	0.0036391	0.0227909	*		*
Dyrk3	FBgn0027101	12.3945	23.2405	6.25065	8.30771	244.939	1.23318	2.35085	0.436101	2.82774	0.00468782	0.027804	*		*
CG43427	FBgn0263346	8.67102	9.8935	4.05372	3.73202	330.458	1.22802	2.34246	0.36315	3.38159	0.000720672	0.0057251	*		*
CG14767	FBgn0040777	36.6779	33.9018	15.162	14.6945	261.325	1.2236	2.33528	0.379505	3.22419	0.00126331	0.00932831	*		*
Lerp	FBgn0051072	5.71695	8.5254	2.25916	3.50917	86.4573	1.22007	2.32958	0.545921	2.23489	0.0254246	0.10674	*		*
Vps28	FBgn0021814	18.5722	24.8911	8.12276	9.6392	85.8341	1.21983	2.32919	0.530931	2.29753	0.0215886	0.0947848	*		*
CG31793	FBgn0051793	4.91596	5.88223	2.76716	1.69708	82.9978	1.2193	2.32834	0.54571	2.23434	0.0254606	0.106779	*		*
eca	FBgn0069242	50.1459	42.8665	23.7408	15.7419	149.804	1.21861	2.32723	0.454975	2.67842	0.007397	0.0407757	*		*
alpha-Spec	FBgn0250789	26.8893	50.2342	20.5875	11.894	1093.43	1.21813	2.32644	0.391758	3.10939	0.00187477	0.013079	*		*
Es2	FBgn0023506	23.5018	19.7012	9.05329	9.25099	127.102	1.21808	2.32637	0.462746	2.63229	0.0084811	0.0456454	*		*
CalpA	FBgn0012051	18.5313	20.2759	8.11146	8.25723	226.85	1.21648	2.3238	0.392419	3.09996	0.00193548	0.0134319	*		*
Sar1	FBgn0038947	56.3427	103.223	27.5603	39.2011	490.958	1.21614	2.32324	0.39627	3.06896	0.00214803	0.014589	*		*
godzilla	FBgn0037442	10.629	13.9982	3.1625	7.02985	156.724	1.21384	2.31955	0.488823	2.4832	0.0130209	0.0634698	*		*
CG15083	FBgn0034399	31.2055	41.2185	13.2248	16.4888	81.6664	1.21288	2.318	0.54014	2.2455	0.0247362	0.104593	*		*
CG31715	FBgn0051715	33.1015	64.3234	19.9478	19.4945	94.8766	1.2118	2.31626	0.540768	2.24088	0.0250339	0.105378	*		*
beta-Spec	FBgn0250788	13.2196	22.8026	8.10204	7.08997	483.315	1.20911	2.31195	0.378503	3.19445	0.00140096	0.0101471	*		*
CG12004	FBgn0035236	13.5171	11.8176	3.12189	7.59015	159.662	1.20359	2.30313	0.492287	2.4449	0.0144891	0.0690784	*		*
CG7099	FBgn0032517	5.60924	5.11694	2.09041	2.4725	110.059	1.20182	2.3003	0.483635	2.48498	0.012956	0.0631921	*		*
CG42638	FBgn0261361	7.1948	10.8314	2.54937	4.85077	93.2941	1.20102	2.29902	0.547198	2.19486	0.0281739	0.115208	*		*
Samuel	FBgn0032330	4.26022	3.8648	1.74167	1.70352	78.3518	1.20099	2.29897	0.538965	2.22833	0.0258587	0.10788	*		*
Vrp1	FBgn0243516	8.92071	10.2114	2.20712	5.83958	170.278	1.19773	2.29379	0.495819	2.41567	0.0157063	0.0737159	*		*
Hem	FBgn0011771	24.6074	37.5777	12.7033	13.7997	400.354	1.19392	2.28773	0.372545	3.20477	0.00135173	0.00987948	*		*
MESK2	FBgn0043070	9.24387	12.8708	4.43851	4.91599	173.011	1.19128	2.28355	0.433039	2.75097	0.00594191	0.0339538	*		*
Cyp4e2	FBgn0014469	16.7286	11.5435	4.6639	7.55947	91.8131	1.18588	2.27502	0.536422	2.21073	0.0270548	0.111526	*		*
Osbp	FBgn0020626	29.433	20.2259	10.7911	10.9529	277.181	1.18581	2.2749	0.391197	3.03123	0.00243563	0.0162784	*		*
fax	FBgn0014163	18.3009	22.3828	5.87966	11.5816	289.579	1.18142	2.26799	0.421694	2.80159	0.0050851	0.0298947	*		*
twr	FBgn0262801	53.2485	55.9661	28.6556	18.7076	160.003	1.17707	2.26117	0.445846	2.64008	0.00828865	0.0447306	*		*
Clc	FBgn0024814	67.7446	60.568	31.7051	24.5177	310.096	1.17705	2.26115	0.374305	3.14464	0.00166291	0.0117974	*		*
DIP2	FBgn0024806	16.2767	24.8834	6.08062	11.7153	417.986	1.1696	2.24949	0.412677	2.83417	0.00459454	0.0273542	*		*
Sugb	FBgn0036191	6.41804	6.35275	2.93196	2.59214	83.7453	1.16956	2.24944	0.526668	2.22069	0.0263722	0.109335	*		*
Sap47	FBgn0013334	8.82699	14.4443	4.57187	5.42848	254.539	1.16924	2.24893	0.412788	2.83254	0.00461797	0.0274526	*		*
l(1)G0193	FBgn0027280	34.9598	46.0026	19.5023	15.8866	470.719	1.16755	2.2463	0.354171	3.29657	0.000978736	0.00752002	*		*
	FBgn0025806	32.5794	58.3843	15.7096	23.0892	198.204	1.16709	2.24559	0.453915	2.57117	0.0101354	0.0522864	*		*
CG1104	FBgn0037467	14.827	26.7824	12.0303	5.7855	182.815	1.167	2.24545	0.489764	2.38278	0.0171823	0.0788761	*		*
shot	FBgn0013733	5.05538	10.3466	3.27822	3.42747	803.615	1.1664	2.24451	0.381972	3.05363	0.00226091	0.0152868	*		*
Tsp86D	FBgn0037848	14.1411	16.3022	7.02991	6.15914	93.3976	1.15803	2.23152	0.509533	2.27272	0.0230431	0.0993623	*		*
CG4991	FBgn0030817	75.2133	73.0223	29.1401	36.748	639.533	1.1538	2.22499	0.330732	3.48862	0.000485516	0.00402155	*		*
Mob2	FBgn0259481	10.2736	11.6005	3.18473	6.3794	212.783	1.1533	2.22422	0.443917	2.598	0.00937674	0.0491368	*		*
TM9SF3	FBgn0035622	19.4442	23.845	9.61983	9.35536	197.428	1.15323	2.22411	0.410025	2.81258	0.00491452	0.028956	*		*
BI-1	FBgn0035871	46.6927	76.7459	28.3799	25.4324	264.172	1.15181	2.22192	0.408543	2.8193	0.00481284	0.0284412	*		*
CG16721	FBgn0029820	15.0839	12.9308	6.30859	6.13516	130.413	1.15151	2.22147	0.457898	2.51478	0.0119107	0.0589243	*		*
chico	FBgn0024248	8.25059	10.6536	3.8042	4.39329	115.896	1.15028	2.21958	0.480154	2.39566	0.0165907	0.0767802	*		*
Fer1HCH	FBgn0015222	114.704	141.317	61.0108	52.9266	1050.58	1.15024	2.21952	0.316136	3.63845	0.000274287	0.0024422	*		*
Oda	FBgn0014184	213.061	271.008	92.2737	123.507	2045.1	1.14852	2.21687	0.316488	3.62896	0.000284563	0.00251489	*		*
CG10688	FBgn0036300	23.6022	37.743	16.2041	10.1476	96.8473	1.14826	2.21647	0.533737	2.15136	0.0314475	0.124849	*		*
CG31633	FBgn0051633	11.6498	22.3426	7.73376	6.64748	83.9473	1.147	2.21453	0.559542	2.04989	0.0403748	0.149284	*		*
alpha-Est5	FBgn0261393	8.28119	8.14292	3.41652	3.76561	70.2519	1.14642	2.21364	0.558993	2.05087	0.0402801	0.149199	*		*
CaBP1	FBgn0025678	71.3379	58.7442	35.3469	23.0716	401.244	1.14433	2.21044	0.374768	3.05345	0.00226229	0.0152868	*		*
CG6928	FBgn0036240	18.6577	14.7461	6.05537	8.85468	149.267	1.14425	2.21031	0.455936	2.50967	0.0120844	0.0596723	*		*
scrib	FBgn0263289	6.32722	9.10215	3.30451	3.52797	457.558	1.14394	2.20984	0.358622	3.18983	0.00142357	0.0103015	*		*
Srp19	FBgn0015298	33.7184	65.8267	24.4922	18.1598	110.978	1.14204	2.20692	0.523609	2.18108	0.0291771	0.118374	*		*
Thd1	FBgn0026869	6.3943	5.99393	2.59265	2.96261	281.474	1.13916	2.20253	0.374646	3.04063	0.00236083	0.0158584	*		*
Neb-cGP	FBgn0083167	72.7789	118.327	50.6808	33.8083	325.103	1.1383	2.20122	0.407692	2.79207	0.00523725	0.0306083	*		*
raw	FBgn0003209	5.94231	6.79774	2.6484	2.97184	109.96	1.13463	2.19562	0.482799	2.3501	0.0187683	0.0847877	*		*
Sara	FBgn0026369	12.2473	13.6898	6.48023	5.13237	207.384	1.13145	2.19078	0.407025	2.77979	0.00543938	0.0316584	*		*
Tis11	FBgn0011837	18.7597	24.1254	7.06522	12.0573	371.217	1.1312	2.19041	0.392956	2.8787	0.00399322	0.0244884	*		*
Arf79F	FBgn0010348	143.128	204.917	76.3622	80.745	1474.35	1.12829	2.18599	0.320043	3.52542	0.000422811	0.0035804	*		*
pgant3	FBgn0027558	10.955	7.31169	3.18575	5.06799	91.413	1.12719	2.18432	0.537438	2.09733	0.035964	0.138096	*		*
Mcr	FBgn0267488	25.1981	35.296	12.9715	14.3231	660.595	1.12261	2.17741	0.340298	3.29892	0.00097059	0.00747185	*		*
CG8312	FBgn0037720	14.5719	19.8048	6.21194	9.15328	250.762	1.12011	2.17364	0.409173	2.7375	0.00619073	0.0351485	*		*
tkv	FBgn0003716	11.9257	9.87951	4.45219	5.47445	168.122	1.11881	2.17167	0.430862	2.59667	0.00941319	0.0492954	*		*
sau	FBgn0267378	35.6119	30.1197	14.3486	15.6824	295.861	1.11819	2.17074	0.372653	3.00061	0.0026944	0.0178135	*		*
CenG1A	FBgn0028509	4.06702	6.79891	2.91601	1.84946	100.286	1.11717	2.1692	0.530971	2.10401	0.0353779	0.136504	*		*
Su(dx)	FBgn0003557	19.4779	16.5655	7.65961	8.85148	301.371	1.11359	2.16383	0.37258	2.98885	0.00280027	0.0183412	*		*
14-3-3zeta	FBgn0004907	204.841	215.637	99.5501	93.4921	2666.88	1.1113	2.16041	0.288804	3.84796	0.000119106	0.00118215	*		*
CG8814	FBgn0031478	13.6665	15.4483	7.05354	6.02534	90.0155	1.10827	2.15587	0.515342	2.15055	0.031512	0.125043	*		*
sktl	FBgn0016984	32.1746	29.8262	11.3539	17.0597	443.698	1.10769	2.155	0.363253	3.04936	0.00229331	0.0154701	*		*
ND-13B	FBgn0047038	31.1832	47.5481	19.9497	14.7819	80.9581	1.1063	2.15293	0.550991	2.00784	0.0446604	0.16181	*		*
NUCB1	FBgn0052190	71.1892	93.5101	37.0715	38.3056	632.114	1.10423	2.14984	0.334783	3.29834	0.000972588	0.00748	*		*
parvin	FBgn0052528	24.9205	36.5847	13.1306	14.5382	196.104	1.10413	2.14969	0.423426	2.60761	0.00911769	0.048096	*		*
spri	FBgn0085443	8.53536	12.6068	5.01102	4.61255	404.511	1.10283	2.14776	0.368117	2.99587	0.00273666	0.018033	*		*
RpS5a	FBgn0002590	201.695	303.699	151.484	81.1806	1222.6	1.09626	2.138	0.375857	2.9167	0.0035376	0.0222603	*		*
wun	FBgn0016078	9.18738	16.362	5.46079	5.81644	95.9951	1.09611	2.13778	0.529724	2.06922	0.0385257	0.144177	*		*
l(2)gl	FBgn0002121	41.7299	48.9114	17.0541	24.8778	948.471	1.09265	2.13265	0.33441	3.26739	0.00108544	0.00821303	*		*
Sema-1b	FBgn0016059	28.9497	21.3196	9.91412	13.5924	402.52	1.08692	2.12419	0.371847	2.92302	0.00346657	0.0218652	*		*
CG30291	FBgn0050291	37.2794	22.5424	15.2152	12.9973	174.133	1.08639	2.12342	0.446541	2.4329	0.0149783	0.0707999	*		*
Tnks	FBgn0027508	14.2958	13.7489	6.32685	6.73604	269.531	1.0846	2.12078	0.37589	2.88541	0.00390901	0.024177	*		*
CG9003	FBgn0033639	9.12179	8.48798	3.1979	4.9477	144.122	1.0833	2.11888	0.458757	2.36138	0.018207	0.082816	*		*
Skp2	FBgn0037236	49.9609	32.9525	15.2367	23.6673	351.171	1.08215	2.11718	0.398824	2.71334	0.0066609	0.0373919	*		*
Trpml	FBgn0262516	7.44525	13.209	4.212	5.03043	109.697	1.08122	2.11582	0.51143	2.11411	0.0345063	0.134051	*		*
	FBgn0013984	5.72703	7.70579	2.24522	3.93029	266.39	1.08027	2.11444	0.419227	2.57682	0.00997142	0.0515071	*		*
unc-104	FBgn0267002	3.01283	3.41869	0.970316	1.94882	90.1431	1.08022	2.11435	0.544818	1.98271	0.0473994	0.168224	*		*
CG18858	FBgn0042175	17.6728	15.9889	9.05639	6.65993	119.742	1.07872	2.11216	0.475724	2.26753	0.0233576	0.100284	*		*
Vha16-1	FBgn0262736	224.985	227.469	106.83	105.757	2445.73	1.07854	2.1119	0.288538	3.73796	0.000185519	0.00174761	*		*
slgA	FBgn0003423	38.6162	34.476	15.5717	18.7694	552.769	1.07735	2.11016	0.336014	3.20626	0.00134473	0.00985638	*		*
crol	FBgn0020309	15.4347	13.0054	4.58544	8.73295	370.373	1.07486	2.10652	0.402155	2.67275	0.00752317	0.0413281	*		*
Pis	FBgn0030670	17.9119	12.7645	6.59149	7.84591	89.0741	1.07335	2.10432	0.525371	2.04303	0.041049	0.150854	*		*
Fas1	FBgn0262742	21.2571	23.6434	11.0378	10.021	383.995	1.07184	2.10212	0.35184	3.0464	0.002316	0.0155967	*		*
Amph	FBgn0027356	14.8958	22.5217	7.85683	9.37894	209.351	1.06989	2.09928	0.421507	2.53826	0.0111405	0.056161	*		*
Start1	FBgn0035028	13.9311	18.625	6.67784	8.29053	136.036	1.06894	2.09788	0.461542	2.31601	0.0205578	0.0911643	*		*
Pi3K68D	FBgn0015278	8.0872	13.415	4.49409	5.44549	293.074	1.06839	2.09709	0.404042	2.64425	0.00818719	0.0442798	*		*
CG7324	FBgn0037074	27.1419	33.0001	13.9924	14.2489	490.668	1.06796	2.09646	0.340565	3.13584	0.00171363	0.0121141	*		*
Atg2	FBgn0044452	15.5876	10.743	7.16848	5.36939	291.085	1.06784	2.09629	0.395779	2.69806	0.0069745	0.0387246	*		*
Kr-h2	FBgn0266449	52.8484	76.4781	29.7822	30.6763	401.71	1.06489	2.092	0.365616	2.91258	0.00358454	0.0225378	*		*
CG43367	FBgn0263110	4.05281	5.58234	2.4091	2.06086	171.447	1.06385	2.09051	0.433703	2.45295	0.014169	0.0678203	*		*
pod1	FBgn0029903	12.0973	12.1213	5.64515	5.81144	285.291	1.06136	2.08689	0.370476	2.86485	0.00417213	0.0253512	*		*
Usp15-31	FBgn0050421	12.584	12.8834	4.36347	7.60031	233.75	1.06081	2.0861	0.419653	2.52782	0.0114772	0.0574099	*		*
sdk	FBgn0021764	6.99354	8.47919	3.16627	4.0941	259.882	1.05911	2.08365	0.390567	2.71173	0.00669328	0.037535	*		*
Slik	FBgn0035001	25.0351	27.2973	10.9569	13.8725	758.987	1.05851	2.08278	0.325463	3.25232	0.00114468	0.00855554	*		*
wkd	FBgn0037917	21.3539	18.0381	9.13901	9.60527	165.578	1.05771	2.08163	0.427612	2.47354	0.0133783	0.0648151	*		*
Myo31DF	FBgn0086347	18.0062	13.1479	6.46211	8.43037	237.636	1.05676	2.08025	0.405915	2.6034	0.00923042	0.0484978	*		*
Prestin	FBgn0036770	8.64965	21.2289	5.26758	8.3827	184.843	1.0553	2.07816	0.50107	2.1061	0.0351954	0.136055	*		*
Patj	FBgn0067864	14.7409	12.557	7.95446	5.10695	158.891	1.05096	2.07191	0.449824	2.33638	0.0194714	0.0872215	*		*
Ziz	FBgn0260486	5.33726	3.17102	1.95656	2.15648	131.177	1.05004	2.07058	0.479308	2.19074	0.0284709	0.116039	*		*
Myc	FBgn0262656	10.0567	8.5791	2.78314	6.07488	301.326	1.04968	2.07007	0.430527	2.43813	0.0147635	0.0699927	*		*
Rab2	FBgn0014009	83.631	73.429	39.1567	36.2438	475.647	1.04895	2.06903	0.339789	3.08707	0.00202138	0.0138709	*		*
CG12007	FBgn0037293	11.0023	16.1944	6.42741	6.10188	87.9796	1.0487	2.06866	0.528394	1.98468	0.0471795	0.167857	*		*
mura	FBgn0037705	5.19869	8.69683	4.02317	2.46431	177.204	1.04691	2.0661	0.464319	2.25473	0.0241506	0.102912	*		*
bai	FBgn0045866	81.0146	129.645	47.2267	51.9428	298.832	1.04508	2.06348	0.395777	2.64058	0.00827648	0.0446952	*		*
Dlg5	FBgn0032363	10.8658	12.1902	4.83818	6.16153	300.589	1.04177	2.05876	0.3752	2.77658	0.00549343	0.0318948	*		*
eIF2B-beta	FBgn0024996	17.9254	39.4461	14.0427	12.3967	135.929	1.03941	2.05538	0.505629	2.05567	0.0398139	0.14795	*		*
kdn	FBgn0261955	36.3707	31.1716	15.1185	17.5034	339.508	1.03878	2.05449	0.363432	2.85826	0.00425971	0.025785	*		*
His2B:CG33890	FBgn0053890	56.2324	130.856	41.1774	45.8853	194.957	1.03505	2.04919	0.475737	2.17568	0.0295792	0.119397	*		*
shep	FBgn0052423	10.3898	12.4102	4.73358	6.20986	463.868	1.03496	2.04905	0.352574	2.93543	0.00333091	0.0211267	*		*
CG5535	FBgn0036764	27.6937	45.921	20.3045	14.6536	297.937	1.03401	2.0477	0.40943	2.52548	0.0115541	0.0576619	*		*
Lpin	FBgn0263593	16.6196	20.309	8.76802	8.95732	359.984	1.03316	2.04651	0.358882	2.87884	0.00399142	0.0244884	*		*
prominin-like	FBgn0026189	14.6242	19.2724	7.17414	9.06605	335.385	1.02964	2.04151	0.375247	2.7439	0.00607145	0.0345947	*		*
CG9186	FBgn0035206	17.1365	22.4997	8.78156	9.96349	108.153	1.02551	2.03568	0.489776	2.09383	0.0362749	0.138968	*		*
CG7220	FBgn0033544	20.3423	35.6331	11.3727	15.223	262.804	1.02407	2.03365	0.422379	2.42454	0.015328	0.0721956	*		*
ced-6	FBgn0029092	86.2287	100.105	38.7353	51.8333	1000.12	1.02358	2.03296	0.324039	3.15882	0.00158407	0.0113087	*		*
Atg3	FBgn0036813	25.3033	26.5695	10.8691	14.0033	111.995	1.02302	2.03217	0.48179	2.12338	0.0337218	0.13184	*		*
Nmda1	FBgn0013305	13.0802	14.7176	6.30645	7.02748	127.323	1.02195	2.03066	0.46007	2.22129	0.0263313	0.109222	*		*
gem	FBgn0050011	20.4296	15.9586	8.76435	9.0881	405.234	1.02103	2.02936	0.354624	2.87918	0.00398711	0.0244884	*		*
GCC185	FBgn0037979	7.34746	10.4391	3.45339	4.98307	126.618	1.01721	2.02399	0.481254	2.11366	0.0345446	0.134134	*		*
Ras85D	FBgn0003205	38.2814	35.2084	15.6413	20.2817	256.043	1.01569	2.02187	0.388191	2.61647	0.00888442	0.0470933	*		*
p24-1	FBgn0030341	24.3429	16.8417	11.0411	9.30585	113.327	1.0149	2.02076	0.489114	2.07498	0.0379887	0.142839	*		*
CG17660	FBgn0031356	12.4456	13.7638	5.48615	7.13716	109.393	1.01204	2.01677	0.486311	2.08106	0.0374283	0.141467	*		*
Rab5	FBgn0014010	55.8495	55.9423	26.7166	28.2262	626.926	1.01138	2.01583	0.323117	3.13007	0.00174767	0.0123073	*		*
fwd	FBgn0004373	16.7854	17.3419	8.19138	8.56698	452.238	1.00999	2.0139	0.339246	2.97716	0.00290934	0.0189048	*		*
CG7997	FBgn0034117	12.1833	15.547	6.34185	6.90172	91.9675	1.00996	2.01385	0.513412	1.96715	0.0491658	0.172361	*		*
Flo2	FBgn0264078	8.41055	5.6177	3.03045	3.92951	126.752	1.00614	2.00853	0.479039	2.10033	0.0356994	0.137412	*		*
CG17754	FBgn0030114	8.33738	11.3996	3.38791	6.05656	119.105	1.00337	2.00468	0.501697	1.99996	0.0455043	0.163924	*		*
CG6230	FBgn0027582	22.5835	35.6128	15.3353	13.0654	447.838	1.00333	2.00462	0.371661	2.69958	0.00694264	0.0385917	*		*
CG2852	FBgn0034753	344.526	367.274	202.379	150.189	1497.27	1.0012	2.00167	0.312938	3.19937	0.00137729	0.0100066	*		*
Cyt-c-p	FBgn0000409	166.313	208.416	98.4379	85.8508	454.993	1.00101	2.0014	0.348846	2.86948	0.00411146	0.0250784	*		*
Smg6	FBgn0039260	14.8808	19.357	8.43003	8.24826	201.426	1.00039	2.00054	0.410278	2.43832	0.0147559	0.0699927	*		*
Klp10A	FBgn0030268	21.7885	14.4884	37.5305	36.7879	680.731	-1.00004	0.499988	0.344065	-2.90653	0.00365462	0.0228701		*		*
CG14814	FBgn0023515	15.8219	6.80208	19.4068	28.2945	300.651	-1.00127	0.49956	0.445753	-2.24625	0.0246881	0.104509		*		*
l(3)72Dn	FBgn0263605	11.8354	16.7584	30.0295	26.7109	236.921	-1.00311	0.498923	0.402047	-2.49501	0.0125954	0.0618503		*		*
CG11851	FBgn0039293	8.99249	7.20767	18.0007	15.7553	141.086	-1.00408	0.498588	0.450821	-2.22723	0.0259322	0.108073		*		*
Hmr	FBgn0001206	4.94174	2.59061	7.17382	9.04374	133.297	-1.00615	0.497871	0.488542	-2.0595	0.039446	0.146793		*		*
CG18178	FBgn0036035	14.0153	8.66755	26.7553	21.8936	111.683	-1.00666	0.497698	0.49834	-2.02002	0.0433814	0.157848		*		*
Nup133	FBgn0039004	12.7332	18.206	32.0098	29.8474	415.018	-1.00889	0.49693	0.362338	-2.78438	0.00536304	0.0312746		*		*
TppII	FBgn0020370	34.8986	47.3511	102.093	64.4603	1431.21	-1.00976	0.496627	0.34521	-2.92507	0.00344377	0.0217731		*		*
RanGAP	FBgn0003346	22.9212	16.8895	42.8014	39.741	351.107	-1.00985	0.496598	0.368199	-2.74268	0.00609406	0.0346491		*		*
krimp	FBgn0034098	8.70194	6.36355	12.6823	19.0414	142.543	-1.01156	0.49601	0.468351	-2.15983	0.030786	0.122835		*		*
Mys45A	FBgn0033379	15.3279	13.6023	32.8158	26.8259	252.474	-1.0116	0.495997	0.388498	-2.60386	0.00921791	0.048464		*		*
ca	FBgn0000247	6.57271	3.23213	11.3816	9.49867	257.672	-1.01216	0.495802	0.430483	-2.35123	0.0187114	0.0846748		*		*
CG11771	FBgn0039252	10.6984	4.83266	19.4415	14.2092	167.702	-1.01267	0.495627	0.480829	-2.1061	0.0351958	0.136055		*		*
mbo	FBgn0026207	11.2049	7.2696	20.1572	19.0227	176.816	-1.01271	0.495615	0.435	-2.32806	0.0199089	0.088831		*		*
CG9641	FBgn0031483	16.1398	14.6851	29.7508	33.8121	218.061	-1.01406	0.495149	0.398137	-2.54702	0.0108646	0.0551195		*		*
CG9323	FBgn0032883	7.36641	6.48828	13.9381	14.8257	159.177	-1.0143	0.495068	0.43135	-2.35146	0.0186998	0.0846702		*		*
Cdc27	FBgn0012058	16.0079	12.2321	26.9442	31.6403	385.3	-1.01595	0.494504	0.36273	-2.80083	0.00509711	0.0299432		*		*
xmas-2	FBgn0028974	8.23042	9.4325	15.8974	19.9506	324.444	-1.01667	0.494254	0.370669	-2.74281	0.00609154	0.0346491		*		*
msk	FBgn0026252	61.3731	46.2691	121.61	99.3872	1562.88	-1.01755	0.493953	0.317105	-3.20888	0.00133252	0.0097849		*		*
tef	FBgn0086350	7.03932	5.23731	11.144	15.0099	99.579	-1.01814	0.493752	0.509792	-1.99717	0.0458067	0.164689		*		*
dwg	FBgn0000520	5.78417	6.07668	13.0879	11.4332	87.0527	-1.01893	0.493483	0.519039	-1.9631	0.049634	0.173581		*		*
kat80	FBgn0040207	9.44504	15.7365	24.1755	26.0958	302.101	-1.01957	0.493263	0.397541	-2.56469	0.0103267	0.0531699		*		*
MBD-R2	FBgn0038016	14.1944	8.18591	23.1613	24.2659	322.382	-1.02237	0.492307	0.395269	-2.58652	0.00969505	0.0504726		*		*
CG8950	FBgn0034186	4.2826	4.24495	11.1054	6.70759	102.252	-1.0235	0.49192	0.513254	-1.99414	0.0461363	0.165119		*		*
jigr1	FBgn0039350	17.0045	11.3524	23.594	36.0878	323.241	-1.02443	0.491605	0.402404	-2.54577	0.0109036	0.0552061		*		*
CG14562	FBgn0037142	4.32373	2.5637	7.65611	7.28153	140.284	-1.02705	0.490713	0.467951	-2.19478	0.0281796	0.115208		*		*
l(2)k09022	FBgn0086451	16.2471	23.0578	47.2151	33.0658	925.018	-1.02725	0.490645	0.346987	-2.96048	0.00307156	0.0197334		*		*
zyd	FBgn0265767	3.60038	3.80452	7.98131	7.3814	98.6138	-1.02794	0.490409	0.497234	-2.06732	0.0387038	0.144707		*		*
CG4199	FBgn0025628	7.39849	9.30254	20.7479	13.4017	201.349	-1.02989	0.489747	0.429861	-2.39587	0.0165808	0.0767791		*		*
RecQ5	FBgn0027375	6.1692	5.20589	10.4661	13.4974	157.92	-1.03022	0.489637	0.440375	-2.33941	0.0193144	0.0867822		*		*
CG15312	FBgn0030174	3.84678	6.09637	11.6017	8.3658	133.163	-1.03095	0.489389	0.480536	-2.14541	0.0319203	0.126348		*		*
Xpd	FBgn0261850	6.71416	3.47959	11.4361	11.1414	109.551	-1.03286	0.488742	0.510355	-2.0238	0.0429906	0.156831		*		*
CG13126	FBgn0032168	9.16054	6.1164	13.8578	19.2724	115.074	-1.03477	0.488093	0.495804	-2.08706	0.0368829	0.140271		*		*
CG1671	FBgn0033454	14.508	8.03641	28.4583	20.3306	215.101	-1.03482	0.488077	0.440802	-2.34758	0.0188957	0.0851698		*		*
Sfmbt	FBgn0032475	9.09923	2.91623	11.148	15.2596	229.887	-1.03514	0.487968	0.491869	-2.10451	0.035334	0.136467		*		*
Hpr1	FBgn0037382	8.0354	7.01891	17.8168	14.0811	129.684	-1.03538	0.487887	0.463233	-2.23512	0.0254096	0.106734		*		*
CG2875	FBgn0029672	10.5308	15.9911	30.9663	22.7257	189.63	-1.03604	0.487663	0.437158	-2.36995	0.0177906	0.0811535		*		*
CG11897	FBgn0039644	22.3224	21.2794	40.6503	49.9367	806.867	-1.03966	0.486444	0.321482	-3.23395	0.00122092	0.00903211		*		*
CG8173	FBgn0030864	12.919	9.87261	24.2321	24.6737	140.791	-1.03998	0.486334	0.451531	-2.30323	0.021266	0.0936267		*		*
drosha	FBgn0026722	10.5582	4.72631	16.6573	16.7779	249.801	-1.04342	0.485176	0.439796	-2.37251	0.0176678	0.0806862		*		*
Hop	FBgn0024352	77.0166	57.7306	145.332	137.683	1010.08	-1.04585	0.484359	0.320733	-3.26081	0.00111093	0.00836307		*		*
RpS5b	FBgn0038277	150.039	159.478	427.593	219.228	1086.99	-1.04661	0.484105	0.36801	-2.84397	0.00445558	0.0267469		*		*
CR43482	FBgn0263493	86.6455	253.448	252.314	445.001	436.44	-1.0471	0.483941	0.476476	-2.19759	0.0279785	0.114621		*		*
bys	FBgn0010292	16.9298	11.7541	32.0559	30.1572	164.912	-1.04827	0.483548	0.438189	-2.39228	0.0167442	0.0773472		*		*
ago	FBgn0041171	19.4691	17.4938	39.7216	37.7398	754.489	-1.04837	0.483514	0.31847	-3.2919	0.000995127	0.00762388		*		*
Rev1	FBgn0035150	4.09395	5.50024	10.175	9.52122	113.563	-1.04858	0.483443	0.48218	-2.17467	0.0296547	0.11958		*		*
Mat89Ba	FBgn0261286	8.60313	9.39835	22.136	15.4701	252.352	-1.04909	0.483274	0.398696	-2.63129	0.00850604	0.0457178		*		*
CG8036	FBgn0037607	78.8524	72.0133	194.413	122.333	1535.8	-1.05284	0.482018	0.333525	-3.1567	0.00159564	0.0113546		*		*
Usp16-45	FBgn0029763	14.6207	7.28982	23.6151	23.9228	397.087	-1.0546	0.481432	0.399803	-2.63779	0.00834484	0.0449855		*		*
Fmr1	FBgn0028734	29.1546	30.3363	70.3918	54.2546	1064.95	-1.05506	0.481278	0.317408	-3.32398	0.000887411	0.00691174		*		*
CG2260	FBgn0030000	6.97594	6.07062	16.1313	12.1099	98.8896	-1.0571	0.480597	0.505553	-2.09098	0.0365301	0.139396		*		*
CG12264	FBgn0032393	11.7486	5.81956	23.5292	16.3702	105.292	-1.06044	0.479486	0.530129	-2.00034	0.0454632	0.163924		*		*
CG5525	FBgn0032444	123.004	159.583	351.474	242.239	2006.69	-1.06182	0.479027	0.326775	-3.24939	0.00115652	0.00863593		*		*
dnk	FBgn0022338	24.6043	9.31555	32.001	44.3458	183.581	-1.06227	0.478878	0.490994	-2.16351	0.0305021	0.12207		*		*
HisRS	FBgn0027087	18.3906	15.0192	44.3489	27.2692	359.257	-1.06342	0.478495	0.390264	-2.72488	0.00643242	0.0363651		*		*
HIP	FBgn0260484	20.3559	40.3539	77.8507	48.2943	457.815	-1.06492	0.477998	0.417858	-2.54853	0.0108178	0.0549871		*		*
Bre1	FBgn0086694	11.3843	5.48408	20.6234	16.7827	259.016	-1.06711	0.477274	0.433319	-2.46264	0.0137918	0.0663339		*		*
SMC1	FBgn0040283	12.5464	9.71423	22.8071	25.1599	329.359	-1.06721	0.477241	0.369998	-2.88437	0.00392194	0.0242381		*		*
2004-08-01	FBgn0259923	4.81894	3.60995	11.0063	7.61042	108.933	-1.06757	0.477123	0.500594	-2.1326	0.0329578	0.129617		*		*
CG4404	FBgn0030432	10.2073	21.5192	32.303	32.3581	195.379	-1.06954	0.476469	0.458878	-2.33078	0.0197649	0.088238		*		*
MED1	FBgn0037109	8.7081	4.63529	15.1461	14.2807	295.155	-1.06989	0.476354	0.409634	-2.61183	0.00900588	0.0476008		*		*
SMC3	FBgn0015615	11.5803	10.2892	23.7861	23.0499	330.103	-1.07012	0.476278	0.362207	-2.95446	0.00313219	0.020042		*		*
CG10932	FBgn0029969	20.1761	12.7336	44.796	27.8107	208.839	-1.07039	0.47619	0.444043	-2.41056	0.0159281	0.0744933		*		*
betaTub56D	FBgn0003887	209.098	166.633	425.129	372.865	2621.85	-1.07055	0.476139	0.301168	-3.55464	0.000378498	0.00323961		*		*
CG14434	FBgn0029915	7.85415	8.07267	22.3545	12.0778	90.7033	-1.07138	0.475863	0.541697	-1.97783	0.0479483	0.169555		*		*
Pp2B-14D	FBgn0011826	7.46971	7.97492	18.561	14.2237	310.693	-1.07205	0.475644	0.374978	-2.85895	0.00425041	0.0257483		*		*
pds5	FBgn0260012	9.36901	9.37898	18.7782	21.1489	345.656	-1.07391	0.475029	0.358972	-2.99163	0.0027749	0.0182246		*		*
Gasz	FBgn0033273	7.97414	16.1527	24.9685	24.2821	167.33	-1.07422	0.474929	0.469076	-2.29007	0.0220173	0.0962955		*		*
Nop60B	FBgn0259937	39.033	28.9995	80.4837	65.63	873.275	-1.07499	0.474676	0.331833	-3.23954	0.00119722	0.00888981		*		*
hay	FBgn0001179	10.9139	7.0981	21.365	18.5739	182.019	-1.07524	0.474593	0.433826	-2.4785	0.0131936	0.0640761		*		*
E23	FBgn0020445	4.6382	2.52021	5.15484	10.926	143.014	-1.07545	0.474522	0.517987	-2.07622	0.0378739	0.142542		*		*
RnrS	FBgn0011704	55.6968	31.0566	95.485	93.8294	525.609	-1.07559	0.474477	0.373847	-2.87708	0.00401369	0.0245573		*		*
Nup205	FBgn0031078	19.4212	21.9368	53.4359	34.4826	999.667	-1.07632	0.474236	0.34	-3.16566	0.00154731	0.0110861		*		*
RIOK2	FBgn0039306	8.68912	4.16865	14.1867	15.5921	89.2277	-1.07661	0.474141	0.547335	-1.96701	0.0491824	0.172361		*		*
UGP	FBgn0035978	15.4429	15.6124	29.4771	36.7944	350.48	-1.07758	0.473824	0.363141	-2.96739	0.00300345	0.0193753		*		*
mus308	FBgn0002905	3.64737	2.90558	8.58664	5.79901	160.662	-1.07788	0.473723	0.450055	-2.395	0.0166203	0.0768278		*		*
CG6907	FBgn0031711	20.2739	7.76574	34.6191	29.3764	183.807	-1.07895	0.473372	0.483075	-2.23351	0.0255151	0.106895		*		*
NaPi-III	FBgn0260795	16.6955	17.9017	30.1356	43.649	481.223	-1.0811	0.472668	0.357624	-3.02302	0.00250268	0.0166706		*		*
tws	FBgn0004889	21.8673	19.0775	41.1652	46.7166	778.936	-1.08127	0.472614	0.320922	-3.36925	0.000753725	0.00596387		*		*
Cctgamma	FBgn0015019	48.7732	49.0742	123.383	86.4903	796.244	-1.08539	0.471266	0.335075	-3.23924	0.00119849	0.00889091		*		*
vih	FBgn0264848	27.9468	16.0656	38.3518	59.7136	248.599	-1.08629	0.470971	0.434269	-2.50142	0.0123696	0.0608906		*		*
vlc	FBgn0259978	15.2465	23.0244	33.9319	46.7781	400.728	-1.08651	0.4709	0.382089	-2.8436	0.00446068	0.0267574		*		*
ApepP	FBgn0026150	31.247	28.8862	69.4555	60.1921	496.739	-1.08673	0.470828	0.339123	-3.20453	0.00135284	0.00987948		*		*
CG30377	FBgn0050377	7.57038	10.3418	18.8584	18.935	271.505	-1.08799	0.470415	0.386705	-2.8135	0.00490054	0.028895		*		*
CG4753	FBgn0036622	9.77497	5.47996	16.3036	18.8029	97.9905	-1.08851	0.470246	0.522777	-2.08217	0.0373268	0.141218		*		*
uri	FBgn0035025	5.57962	4.13969	10.2766	11.6128	88.816	-1.08899	0.47009	0.522581	-2.08387	0.0371722	0.1409		*		*
Ice1	FBgn0034853	8.25783	6.61412	16.5005	16.1077	257.462	-1.08934	0.469977	0.385954	-2.82245	0.00476582	0.0281842		*		*
bon	FBgn0023097	6.88845	2.79138	9.72077	12.3389	220.436	-1.0906	0.469565	0.465105	-2.34485	0.0190345	0.0856983		*		*
Ddx1	FBgn0015075	8.8199	10.179	25.487	15.4077	176.811	-1.09209	0.469081	0.446549	-2.44562	0.0144602	0.0690483		*		*
CG32164	FBgn0042177	28.1942	41.2763	85.6701	62.7101	961.806	-1.09219	0.46905	0.345072	-3.16509	0.00155034	0.0110878		*		*
Cdc23	FBgn0032863	6.62038	8.9321	13.1917	19.8024	131.709	-1.09444	0.468317	0.477602	-2.29154	0.0219322	0.0960032		*		*
DNApol-alpha73	FBgn0005696	20.3336	10.2066	33.4356	35.6399	245.974	-1.09493	0.468158	0.4288	-2.55348	0.0106653	0.0545603		*		*
Myb	FBgn0002914	25.48	12.7417	43.1168	42.1951	432.302	-1.09684	0.467538	0.395448	-2.77367	0.00554274	0.0320408		*		*
Hira	FBgn0022786	6.92857	7.11434	15.3228	15.1596	181.997	-1.09764	0.467279	0.414211	-2.64996	0.00805006	0.0437097		*		*
CG14749	FBgn0033316	9.80072	13.8305	29.7582	20.4993	201.965	-1.09822	0.467092	0.430669	-2.55004	0.0107711	0.0548195		*		*
CG8858	FBgn0033698	12.7247	14.1683	32.0893	25.8656	597.903	-1.09853	0.466991	0.335094	-3.27828	0.00104441	0.00793271		*		*
Slbp	FBgn0041186	19.1831	7.88108	36.0727	27.5288	122.665	-1.10015	0.466467	0.521248	-2.11061	0.0348059	0.135017		*		*
pont	FBgn0040078	24.2266	46.4426	83.892	65.9932	437.314	-1.10029	0.466422	0.399145	-2.75662	0.00584019	0.0334686		*		*
RanBP3	FBgn0039110	24.8003	20.6195	50.7544	49.3903	307.936	-1.10406	0.465206	0.369987	-2.98404	0.00284467	0.0185755		*		*
Nup43	FBgn0038609	10.659	10.7156	29.5045	17.7626	99.349	-1.1041	0.465192	0.518537	-2.12927	0.0332323	0.130503		*		*
CG4951	FBgn0039563	9.8804	6.89823	19.4331	18.9323	108.483	-1.10809	0.463907	0.492516	-2.24986	0.0244578	0.103776		*		*
Gclm	FBgn0046114	18.3301	14.5501	36.6287	36.8311	191.278	-1.10833	0.46383	0.414557	-2.67353	0.00750574	0.0412609		*		*
Plp	FBgn0086690	2.32694	2.85523	4.53966	6.64273	211.115	-1.10883	0.463669	0.419915	-2.64061	0.00827565	0.0446952		*		*
vret	FBgn0263143	4.3937	4.87736	9.06259	11.2537	82.323	-1.10932	0.463512	0.532597	-2.08286	0.0372644	0.141116		*		*
Prp19	FBgn0261119	16.6956	7.84723	33.893	23.0728	171.162	-1.11024	0.463216	0.479529	-2.31528	0.0205977	0.0911888		*		*
AIF	FBgn0031392	15.4916	10.0262	28.6508	28.8398	296.934	-1.11257	0.462469	0.38967	-2.85516	0.00430145	0.0259871		*		*
cal1	FBgn0038478	12.0638	7.43036	17.0993	26.9497	273.555	-1.11356	0.462153	0.422782	-2.63388	0.00844153	0.0454632		*		*
coil	FBgn0033265	4.55741	5.81804	11.7171	10.8147	82.2391	-1.11692	0.461077	0.532718	-2.09665	0.0360249	0.138263		*		*
Gapdh2	FBgn0001092	243.96	233.25	467.863	576.969	2624.97	-1.11769	0.460832	0.297207	-3.76064	0.00016948	0.00161371		*		*
mael	FBgn0016034	18.0485	12.8137	39.3732	30.3712	258.762	-1.11987	0.460134	0.401209	-2.79125	0.00525054	0.0306635		*		*
Hsp60A	FBgn0015245	57.7135	43.168	132.821	90.739	961.656	-1.12017	0.46004	0.343828	-3.25793	0.00112228	0.00842316		*		*
ADD1	FBgn0026573	4.90161	1.97172	7.55577	8.62636	170.016	-1.12039	0.459971	0.484091	-2.31441	0.0206453	0.091349		*		*
mus201	FBgn0002887	3.99928	4.1065	8.61482	9.35542	123.103	-1.12209	0.459429	0.464334	-2.41655	0.0156684	0.0736247		*		*
jumu	FBgn0015396	7.67801	9.03484	17.1024	19.3614	245.324	-1.1226	0.459266	0.389309	-2.88356	0.00393202	0.0242439		*		*
CG2247	FBgn0030320	8.17683	6.6743	12.6467	20.7179	217.078	-1.12336	0.459023	0.428304	-2.62281	0.00872068	0.0466509		*		*
Gbs-70E	FBgn0036428	10.3399	11.114	19.4893	27.7132	233.533	-1.12363	0.458939	0.404947	-2.77475	0.00552445	0.0319987		*		*
CG3071	FBgn0023527	23.9182	16.8878	55.6219	36.6073	305.44	-1.12382	0.458879	0.401817	-2.79683	0.0051606	0.0302938		*		*
Usp1	FBgn0028476	9.1215	4.86232	16.1846	15.9822	276.011	-1.12595	0.458201	0.413726	-2.72148	0.00649894	0.0366631		*		*
Orc1	FBgn0022772	18.5835	14.6666	31.0921	43.3086	405.541	-1.12613	0.458141	0.36959	-3.04698	0.00231149	0.0155796		*		*
HDAC1	FBgn0015805	35.7722	33.6022	87.6347	66.0874	566.342	-1.12676	0.457943	0.341827	-3.29628	0.000979726	0.00752037		*		*
Ask1	FBgn0014006	9.73823	10.3576	24.165	20.1175	397.644	-1.12685	0.457914	0.353358	-3.18898	0.00142776	0.0103224		*		*
SA	FBgn0020616	10.6624	10.7126	22.848	24.4358	298.204	-1.12702	0.457862	0.368678	-3.05692	0.00223627	0.0151367		*		*
Aos1	FBgn0029512	67.9023	78.5321	174.079	147.695	653.043	-1.12889	0.457266	0.329724	-3.42375	0.000617636	0.0049761		*		*
Rrp1	FBgn0004584	8.56725	7.9482	18.8084	18.2697	163.401	-1.13052	0.456752	0.427546	-2.6442	0.00818842	0.0442798		*		*
CG8924	FBgn0030710	9.94419	6.61426	14.6686	23.4543	168.286	-1.13065	0.456711	0.460812	-2.4536	0.0141435	0.0678203		*		*
E(z)	FBgn0000629	7.82483	5.17358	19.5361	10.6585	137.576	-1.13072	0.456689	0.496105	-2.27919	0.0226559	0.0982783		*		*
zld	FBgn0259789	5.93201	3.21202	8.50313	12.404	380.894	-1.13191	0.456311	0.407959	-2.77457	0.00552744	0.0319987		*		*
srl	FBgn0037248	25.2973	22.189	50.6543	54.9531	849.365	-1.13266	0.456073	0.316227	-3.5818	0.000341237	0.00295244		*		*
piwi	FBgn0004872	26.8329	19.0024	50.384	52.8577	547.526	-1.13294	0.455986	0.347129	-3.26374	0.00109954	0.00830389		*		*
lost	FBgn0263594	168.587	232.069	460.669	424.27	4134.75	-1.13386	0.455696	0.304155	-3.72789	0.000193086	0.00180607		*		*
Gapdh1	FBgn0001091	90.475	87.1314	199.113	194.906	1011.13	-1.13461	0.455456	0.306919	-3.69679	0.000218346	0.00201395		*		*
dlt	FBgn0024510	4.71235	2.23035	7.82657	8.82481	112.796	-1.1349	0.455365	0.515154	-2.20304	0.0275922	0.113447		*		*
Nup98-96	FBgn0039120	21.86	17.8887	48.3637	40.323	1050.88	-1.13519	0.455273	0.318263	-3.56685	0.000361304	0.00310246		*		*
CG16908	FBgn0037741	3.52669	4.56447	9.57557	8.1687	104.244	-1.13537	0.455218	0.4959	-2.28951	0.0220497	0.0963844		*		*
CG8939	FBgn0030720	19.0609	12.6821	38.5449	33.9723	326.726	-1.13634	0.454914	0.382774	-2.96869	0.00299075	0.0193548		*		*
del	FBgn0086251	7.78542	8.62279	19.2263	17.1731	207.773	-1.13796	0.4544	0.402995	-2.82377	0.00474628	0.0280895		*		*
CG9143	FBgn0034496	12.3295	10.4824	33.4254	18.3307	241.342	-1.13831	0.454292	0.429948	-2.64754	0.0081079	0.0439339		*		*
CG11596	FBgn0023522	13.2631	8.57331	27.6977	23.1756	164.416	-1.13938	0.453956	0.44673	-2.55048	0.0107573	0.0547847		*		*
CG7627	FBgn0032026	22.5145	23.0851	48.2154	53.158	839.297	-1.14013	0.453718	0.314294	-3.6276	0.000286073	0.00252455		*		*
mus304	FBgn0002901	5.83318	3.1681	9.78804	11.7518	102.79	-1.14065	0.453555	0.51925	-2.19673	0.0280401	0.114814		*		*
CG32344	FBgn0052344	16.6142	15.0526	40.041	31.3241	331.743	-1.14277	0.45289	0.370087	-3.08783	0.00201621	0.0138593		*		*
spn-E	FBgn0003483	15.4052	8.14849	30.2605	23.9933	435.024	-1.14316	0.452765	0.394471	-2.89797	0.00375585	0.0234851		*		*
CG14803	FBgn0023513	4.22514	5.93035	13.6353	8.71124	132.813	-1.14536	0.452076	0.482178	-2.37539	0.0175303	0.0802422		*		*
CG12325	FBgn0033557	11.0485	10.7028	28.2407	20.7842	288.452	-1.14692	0.451588	0.383718	-2.98896	0.00279928	0.0183412		*		*
CG11964	FBgn0037644	10.1233	10.3262	23.6485	22.5302	150.107	-1.14969	0.450721	0.437544	-2.62761	0.00859871	0.0461045		*		*
rdx	FBgn0264493	40.1544	35.0024	77.7153	91.0639	1898.26	-1.15091	0.45034	0.301154	-3.82167	0.00013255	0.00129301		*		*
Mcm10	FBgn0032929	11.1458	10.3536	26.5471	22.2967	237.085	-1.15252	0.449839	0.39248	-2.93651	0.00331933	0.0210744		*		*
pygo	FBgn0043900	5.39712	3.2391	9.6642	10.7691	156.588	-1.15277	0.44976	0.455627	-2.53008	0.0114037	0.0572138		*		*
Nup107	FBgn0027868	7.98109	6.87064	21.4323	12.7984	159.268	-1.15332	0.449589	0.459943	-2.50753	0.0121578	0.0599603		*		*
Chrac-14	FBgn0043002	22.0795	13.6999	49.4334	36.8011	86.3302	-1.15455	0.449205	0.542431	-2.12848	0.0332974	0.130694		*		*
Bub3	FBgn0025457	14.6435	4.16831	27.4827	19.6404	107.331	-1.15629	0.448665	0.572474	-2.01981	0.0434034	0.157848		*		*
CG16833	FBgn0026147	5.97879	6.6826	13.307	15.1125	375.41	-1.15853	0.447969	0.355615	-3.25782	0.00112273	0.00842316		*		*
Pgk	FBgn0250906	20.1334	19.2006	59.2922	30.4241	325.75	-1.15894	0.447841	0.414871	-2.7935	0.0052141	0.0305145		*		*
Miga	FBgn0030037	6.13831	4.29915	14.25	10.3059	157.799	-1.15953	0.447657	0.453879	-2.55472	0.0106273	0.0544008		*		*
aft	FBgn0026309	6.72608	9.46324	19.2642	16.5656	143.866	-1.16097	0.447211	0.455517	-2.54869	0.0108128	0.0549871		*		*
Ssrp	FBgn0010278	24.545	11.3228	37.8698	46.6409	360.691	-1.16314	0.44654	0.418439	-2.77971	0.00544079	0.0316584		*		*
AOX3	FBgn0038349	8.92136	12.0788	25.9935	20.867	337.642	-1.1633	0.44649	0.376796	-3.08734	0.00201956	0.0138703		*		*
CG8611	FBgn0027602	12.3077	8.75808	29.5501	19.295	371.405	-1.16488	0.446002	0.389985	-2.98698	0.00281747	0.0184282		*		*
G9a	FBgn0040372	11.0589	7.28642	15.7091	26.7199	525.521	-1.16659	0.445474	0.389896	-2.99204	0.0027712	0.0182153		*		*
Rtc1	FBgn0020909	13.9869	8.72751	29.5559	25.2246	120.499	-1.17121	0.444048	0.48684	-2.40574	0.0161396	0.0752613		*		*
puf	FBgn0039214	7.11577	3.98335	12.7373	13.1341	593.775	-1.17131	0.444017	0.368818	-3.17585	0.00149398	0.0107621		*		*
Pex1	FBgn0013563	4.08366	4.95288	7.7928	12.7151	115.643	-1.17457	0.443017	0.497998	-2.35858	0.0183452	0.0833492		*		*
aurB	FBgn0024227	13.0383	5.4846	24.1623	22.3791	91.9939	-1.17468	0.442981	0.552866	-2.12472	0.0336103	0.131598		*		*
phol	FBgn0035997	12.2213	6.23135	22.5248	21.6774	253.406	-1.17574	0.442657	0.424726	-2.76823	0.00563617	0.0324865		*		*
cad	FBgn0000251	12.638	3.47135	14.5647	25.3241	172.004	-1.17677	0.442342	0.542269	-2.17008	0.0300009	0.120655		*		*
alpha-Man-IIb	FBgn0026616	5.16696	2.01783	6.265	11.2981	178.327	-1.17719	0.442213	0.50844	-2.3153	0.0205968	0.0911888		*		*
CG9926	FBgn0038190	5.68317	7.70122	13.9345	16.2028	87.6472	-1.17913	0.441619	0.525933	-2.24197	0.0249633	0.105192		*		*
Pgi	FBgn0003074	35.4135	38.9033	90.8811	79.1453	718.401	-1.18387	0.44017	0.32295	-3.66579	0.000246575	0.00222785		*		*
Nup214	FBgn0010660	10.4923	8.66685	26.8579	17.7853	406.744	-1.18419	0.440072	0.375147	-3.1566	0.00159621	0.0113546		*		*
c(3)G	FBgn0000246	2.57014	5.55292	8.54273	9.12607	81.041	-1.18483	0.439876	0.571706	-2.07245	0.0382234	0.143586		*		*
Mos	FBgn0033773	8.57218	14.526	27.9339	23.4615	119.304	-1.18913	0.438567	0.494146	-2.40644	0.0161089	0.0752061		*		*
CG7154	FBgn0031947	17.4459	9.73013	33.3802	31.7229	312.561	-1.18934	0.438504	0.401033	-2.96568	0.00302011	0.0194499		*		*
CG3679	FBgn0027521	8.75457	3.27946	11.7486	18.1849	161.26	-1.19108	0.437976	0.509899	-2.33591	0.0194961	0.0872337		*		*
Non3	FBgn0038585	24.6852	11.8724	56.9737	33.0527	165.36	-1.19155	0.437832	0.493243	-2.41574	0.0157032	0.0737159		*		*
CG14215	FBgn0031052	8.16836	8.66047	22.8256	16.0513	442.678	-1.19203	0.437687	0.360404	-3.30748	0.000941408	0.00726125		*		*
CG32165	FBgn0042178	10.8708	14.8106	31.7705	26.7406	391.229	-1.19303	0.437383	0.365657	-3.26271	0.00110353	0.00831824		*		*
Mal-A5	FBgn0050359	14.2768	18.5203	43.0618	31.8808	270.67	-1.19371	0.437176	0.395472	-3.01845	0.00254071	0.0168674		*		*
Spc105R	FBgn0037025	3.9002	3.53478	8.78865	8.68058	184.394	-1.1938	0.43715	0.41455	-2.87974	0.00397998	0.0244638		*		*
Fen1	FBgn0025832	10.7875	12.3597	24.2003	29.2186	126.101	-1.19462	0.436902	0.465884	-2.5642	0.0103415	0.0532117		*		*
CG10863	FBgn0027552	8.34422	14.1503	25.9354	24.3108	94.6754	-1.19724	0.436108	0.525601	-2.27785	0.0227354	0.0985158		*		*
Cdc7	FBgn0028360	10.6249	9.9321	24.1259	23.9959	254.704	-1.19754	0.436018	0.382151	-3.13369	0.00172625	0.0121817		*		*
Uba3	FBgn0263697	5.28607	5.47626	13.786	11.7312	64.2168	-1.19762	0.435995	0.578474	-2.07031	0.0384238	0.143999		*		*
Gnf1	FBgn0004913	12.7813	25.7629	46.0435	41.5263	493.485	-1.1989	0.435607	0.395614	-3.03048	0.00244165	0.016305		*		*
CG7730	FBgn0036689	6.61784	4.58428	11.8611	15.5879	98.0716	-1.19995	0.435291	0.515631	-2.32715	0.0199575	0.0889982		*		*
Hsp83	FBgn0001233	298.086	620.88	1246.41	892.636	10818.4	-1.20049	0.435127	0.369561	-3.24843	0.00116043	0.00865699		*		*
Uch-L5	FBgn0011327	53.6694	75.0527	172.828	123.644	708.405	-1.20129	0.434886	0.352052	-3.41225	0.00064429	0.00515951		*		*
dnc	FBgn0000479	1.4008	1.3612	2.99838	3.4879	184.403	-1.20245	0.434537	0.416371	-2.88793	0.00387784	0.0240215		*		*
Nxf3	FBgn0263232	1.57564	1.61948	2.49144	5.06616	96.5396	-1.20365	0.434176	0.542257	-2.2197	0.0264391	0.109555		*		*
CG3808	FBgn0036838	7.5479	6.1101	20.6438	12.247	140.309	-1.20365	0.434175	0.477406	-2.52123	0.0116944	0.0582161		*		*
Got2	FBgn0001125	73.4731	76.7069	201.149	148.384	1035.62	-1.20451	0.433918	0.322618	-3.73354	0.000188807	0.00177438		*		*
CG5916	FBgn0038401	4.11341	2.36947	5.96494	10.4739	65.6397	-1.2053	0.433678	0.610663	-1.97376	0.0484087	0.170728		*		*
spag	FBgn0015544	14.4011	6.22164	23.1208	28.5597	157.707	-1.20586	0.433509	0.486714	-2.47756	0.0132283	0.0642058		*		*
CG2051	FBgn0037376	28.5025	28.5437	64.01	69.2785	374.893	-1.20604	0.433457	0.352896	-3.41755	0.000631884	0.0050806		*		*
CG7504	FBgn0035842	6.46775	2.59439	11.2481	11.3211	212.729	-1.20776	0.43294	0.463661	-2.60484	0.00919173	0.0483903		*		*
dah	FBgn0015926	4.77281	2.06809	9.97862	7.85251	69.3839	-1.20779	0.432931	0.600619	-2.01091	0.0443351	0.160998		*		*
Nmd3	FBgn0023542	13.1654	10.8681	39.3295	18.4774	175.184	-1.20817	0.432816	0.477978	-2.52768	0.011482	0.0574099		*		*
P32	FBgn0034259	61.0151	52.0074	134.758	131.674	523.356	-1.2084	0.432748	0.336515	-3.59093	0.000329499	0.00286372		*		*
HipHop	FBgn0036815	12.9989	8.91247	25.3129	28.6732	107.311	-1.20871	0.432655	0.49723	-2.43089	0.0150618	0.0709839		*		*
Nup75	FBgn0034310	20.9979	15.873	44.5574	43.5638	320.586	-1.20956	0.432399	0.372702	-3.24539	0.00117289	0.00874179		*		*
Elba2	FBgn0031435	8.91098	5.97547	19.8291	17.1782	92.5991	-1.21031	0.432175	0.521798	-2.31951	0.0203675	0.0905222		*		*
Nuf2	FBgn0031886	6.35773	13.2029	21.103	22.4468	97.3022	-1.2131	0.431341	0.539579	-2.24823	0.0245612	0.104049		*		*
gwl	FBgn0260399	10.6536	10.9918	25.1453	25.7177	268.56	-1.21448	0.430928	0.377168	-3.22001	0.00128188	0.00944791		*		*
Eno	FBgn0000579	79.4556	113.213	237.779	213.247	2860.36	-1.21812	0.429844	0.311877	-3.90575	9.39325e-05	0.000959824		*		*
bip1	FBgn0026263	5.20917	3.42932	11.5107	10.3489	68.9644	-1.21824	0.429808	0.574124	-2.1219	0.0338459	0.13213		*		*
kz	FBgn0001330	7.01303	9.08722	21.4899	15.9412	251.247	-1.21864	0.429687	0.401395	-3.03602	0.0023972	0.0160756		*		*
CG18273	FBgn0029525	10.7483	11.9545	31.7401	21.6581	394.922	-1.22033	0.429185	0.370781	-3.29124	0.000997457	0.00763323		*		*
Drep2	FBgn0028408	8.4327	8.93055	17.8968	22.9347	480.054	-1.22037	0.429171	0.347222	-3.51468	0.000440281	0.00370077		*		*
CG15141	FBgn0032635	13.678	4.81898	24.8693	22.9403	133.374	-1.22343	0.428264	0.520568	-2.35018	0.0187645	0.0847877		*		*
rumi	FBgn0086253	7.89818	2.64353	14.4189	13.8427	71.1419	-1.22499	0.4278	0.610903	-2.00521	0.0449402	0.162602		*		*
CG3225	FBgn0031631	3.01616	3.05794	9.55137	5.31448	59.7393	-1.22741	0.427083	0.615332	-1.99472	0.0460739	0.165119		*		*
CG33156	FBgn0053156	9.60592	5.61354	19.9686	17.9258	210.945	-1.23123	0.425953	0.42788	-2.87752	0.00400809	0.0245419		*		*
Caf1-55	FBgn0263979	47.8611	42.5926	119.137	97.155	670.173	-1.23346	0.425297	0.330501	-3.73209	0.000189901	0.00178133		*		*
dre4	FBgn0002183	43.139	35.1668	91.4805	95.9608	1172	-1.23641	0.424427	0.310548	-3.98139	6.85139e-05	0.00071665		*		*
opm	FBgn0264389	17.5545	22.2201	40.1772	53.4281	244.379	-1.23657	0.424379	0.401665	-3.07862	0.00207963	0.0142093		*		*
BTBD9	FBgn0030228	5.67738	2.12498	10.1045	10.3566	116.034	-1.23791	0.423985	0.530724	-2.3325	0.0196744	0.0879327		*		*
zpg	FBgn0024177	19.1968	15.8096	45.1061	40.318	221.517	-1.23867	0.423763	0.400598	-3.09205	0.00198777	0.0137184		*		*
CG31156	FBgn0051156	4.83068	5.08008	11.2967	12.5235	128.724	-1.23992	0.423396	0.459575	-2.69798	0.00697626	0.0387246		*		*
CG7044	FBgn0038854	10.8599	15.0902	29.7253	31.2215	329.331	-1.24135	0.422976	0.374635	-3.31349	0.00092139	0.00714144		*		*
tos	FBgn0015553	5.52757	3.7328	10.8208	12.6926	93.6172	-1.24245	0.422654	0.52038	-2.38759	0.0169593	0.0781229		*		*
pch2	FBgn0051453	6.38861	9.23379	17.9183	18.5769	131.307	-1.24328	0.42241	0.46725	-2.66086	0.00779423	0.0425237		*		*
EndoB	FBgn0034433	4.82094	2.00173	7.69877	10.55	72.8444	-1.24466	0.422008	0.598228	-2.08058	0.0374728	0.141568		*		*
CG2118	FBgn0039877	13.5888	11.1101	32.0474	28.3331	296.92	-1.2466	0.42144	0.376208	-3.31359	0.000921054	0.00714144		*		*
sced	FBgn0013732	5.35348	1.22921	7.01407	10.8672	96.4584	-1.24897	0.420748	0.607627	-2.05549	0.0398313	0.14795		*		*
U3-55K	FBgn0053505	13.9108	7.67844	30.6056	24.6403	155.195	-1.25072	0.420239	0.46709	-2.67768	0.00741336	0.0408376		*		*
Brd8	FBgn0039654	3.71359	1.45243	8.65339	5.43254	64.2424	-1.25194	0.419883	0.631438	-1.98268	0.0474029	0.168224		*		*
MCPH1	FBgn0260959	8.60237	5.61718	18.4012	17.337	224.145	-1.25629	0.41862	0.412479	-3.0457	0.0023214	0.0156199		*		*
gkt	FBgn0260817	5.35021	8.03366	16.8534	14.6517	119.157	-1.25706	0.418395	0.484716	-2.5934	0.00950331	0.0496693		*		*
Caf1-180	FBgn0030054	10.5174	7.62288	21.8833	23.1234	305.132	-1.25732	0.41832	0.379658	-3.31172	0.000927248	0.00717288		*		*
eco	FBgn0035766	13.2184	12.4297	32.8738	29.5851	384.778	-1.25851	0.417974	0.352791	-3.56731	0.000360663	0.0031003		*		*
pcm	FBgn0020261	14.242	12.051	38.6171	25.6619	582.815	-1.25873	0.417912	0.356663	-3.52918	0.000416853	0.00353748		*		*
retn	FBgn0004795	9.41457	5.79699	17.4057	20.8202	285.933	-1.26044	0.417417	0.401132	-3.1422	0.00167682	0.011875		*		*
CG7946	FBgn0039743	5.46548	4.36894	11.9983	12.965	84.9255	-1.26183	0.417015	0.52837	-2.38816	0.016933	0.0780469		*		*
CG14230	FBgn0031062	12.3591	5.13563	22.542	23.3731	155.589	-1.2637	0.416476	0.488071	-2.58916	0.00962096	0.0501197		*		*
CG16896	FBgn0035073	5.11301	3.90625	10.858	11.9541	126.383	-1.26479	0.416161	0.468406	-2.7002	0.00692984	0.0385475		*		*
Cdc16	FBgn0025781	13.6145	12.0957	32.6622	30.6886	278.35	-1.26536	0.415996	0.376721	-3.35888	0.000782597	0.00617489		*		*
CG8735	FBgn0033309	6.55738	4.45179	13.4144	14.9998	94.4242	-1.26548	0.415962	0.517795	-2.44397	0.0145265	0.0691573		*		*
Surf6	FBgn0038746	13.6556	4.93673	25.7433	24.6999	94.8861	-1.26698	0.41553	0.560439	-2.26069	0.0237786	0.101653		*		*
Tango4	FBgn0030365	7.52204	4.00511	17.2243	13.4483	81.7066	-1.26707	0.415503	0.559551	-2.26444	0.0235471	0.100771		*		*
Grip128	FBgn0026433	8.00507	8.14759	20.5109	18.9972	231.771	-1.26776	0.415304	0.391329	-3.23963	0.00119684	0.00888981		*		*
Df31	FBgn0022893	160.446	180.273	399.423	427.763	2907.56	-1.26867	0.415043	0.290622	-4.36535	1.26922e-05	0.000159857		*		*
ball	FBgn0027889	18.7133	30.0087	63.2894	53.0599	399.905	-1.26887	0.414984	0.37986	-3.34037	0.000836675	0.00655506		*		*
CG12945	FBgn0037755	5.97484	3.93897	13.5519	12.3222	88.0693	-1.27223	0.41402	0.530496	-2.39818	0.0164766	0.0763853		*		*
mus101	FBgn0002878	5.90149	4.99816	12.3727	14.8425	221.757	-1.27529	0.413142	0.402257	-3.17034	0.00152261	0.0109386		*		*
CG13741	FBgn0033374	19.563	12.1676	34.6799	46.0814	259.887	-1.27645	0.412809	0.41301	-3.09062	0.00199742	0.0137419		*		*
CG4594	FBgn0032161	8.34393	6.61769	20.9786	17.7516	70.7808	-1.27787	0.412403	0.563997	-2.26575	0.0234669	0.100632		*		*
CG42259	FBgn0266569	9.47059	9.12557	24.8873	22.4964	56.0677	-1.27889	0.412113	0.607026	-2.10681	0.0351343	0.136026		*		*
Ggt-1	FBgn0030932	20.3531	12.1858	41.3285	41.5505	330.515	-1.28109	0.411484	0.39011	-3.28393	0.00102372	0.00779045		*		*
Pfk	FBgn0003071	13.6167	13.1559	37.2394	29.0456	486.811	-1.28533	0.410276	0.346631	-3.70807	0.000208841	0.00194203		*		*
CG5913	FBgn0039385	9.64227	7.94094	18.4358	26.4615	114.402	-1.28602	0.41008	0.491511	-2.61647	0.00888453	0.0470933		*		*
CG12129	FBgn0033475	15.251	19.6376	43.9432	40.9545	177.382	-1.28728	0.409722	0.425006	-3.02886	0.0024548	0.0163791		*		*
kuk	FBgn0038476	23.8551	14.6673	36.7838	61.2078	396.964	-1.28918	0.409184	0.406294	-3.17302	0.00150863	0.0108479		*		*
Etl1	FBgn0032157	18.7321	15.2926	42.7016	42.5856	438.634	-1.28931	0.409147	0.348328	-3.70142	0.000214394	0.00198902		*		*
Tpi	FBgn0086355	61.8681	47.8917	132.358	142.136	715.511	-1.29023	0.408885	0.3298	-3.91216	9.1473e-05	0.000935893		*		*
mud	FBgn0002873	5.34883	3.37361	10.3673	11.9673	330.171	-1.29273	0.408177	0.387853	-3.33305	0.000858991	0.00671666		*		*
Idgf2	FBgn0020415	4.47571	7.22525	20.0837	8.59878	86.6844	-1.29732	0.406883	0.586401	-2.21234	0.0269434	0.111236		*		*
FANCI	FBgn0033354	2.92598	3.22764	6.16923	9.20674	116.384	-1.29831	0.406602	0.489293	-2.65345	0.00796744	0.0432907		*		*
Parg	FBgn0023216	8.39109	4.9929	17.9373	17.4018	151.347	-1.30015	0.406084	0.45982	-2.82752	0.00469106	0.027804		*		*
CG2691	FBgn0030504	19.9777	19.4506	54.9548	43.5051	749.019	-1.30105	0.405829	0.326626	-3.98332	6.79599e-05	0.00071179		*		*
Jafrac1	FBgn0040309	84.9863	68.6942	205.24	181.966	946.411	-1.30626	0.404368	0.319137	-4.0931	4.25645e-05	0.000468103		*		*
mr	FBgn0002791	9.93996	13.6495	31.4315	26.6601	249.427	-1.30906	0.403584	0.398483	-3.28511	0.00101942	0.00776518		*		*
squ	FBgn0267347	20.107	15.3695	37.9473	53.6676	208.402	-1.30978	0.403381	0.422918	-3.09701	0.00195481	0.0135542		*		*
Nup93-1	FBgn0027537	17.964	14.5555	43.4823	39.4955	384.578	-1.31111	0.403012	0.358112	-3.66116	0.000251077	0.00225573		*		*
CG6236	FBgn0038318	4.2626	5.70678	14.3664	10.3872	100.264	-1.31239	0.402652	0.511981	-2.56336	0.0103663	0.0533005		*		*
CR14033	FBgn0046776	2.70645	8.42087	10.1578	15.9273	68.5365	-1.31273	0.402557	0.648974	-2.02278	0.0430955	0.15707		*		*
osk	FBgn0003015	89.5521	61.6262	154.664	228.291	1831.52	-1.31409	0.402178	0.339728	-3.86807	0.000109698	0.00110452		*		*
Ork1	FBgn0017561	3.74811	4.52384	8.95888	11.6906	154.926	-1.31454	0.402054	0.445452	-2.95102	0.00316724	0.0202337		*		*
IntS11	FBgn0039691	5.1891	3.96982	13.9912	10.3939	81.9058	-1.31612	0.401613	0.543558	-2.42131	0.0154646	0.072753		*		*
alpha-Est1	FBgn0015568	2.68884	3.82023	8.81569	7.40424	57.6716	-1.31697	0.401376	0.609195	-2.16183	0.0306315	0.122464		*		*
PyK	FBgn0267385	85.9966	79.9459	244.666	175.035	1569.28	-1.31966	0.40063	0.317541	-4.15587	3.2405e-05	0.000370077		*		*
Nf1	FBgn0015269	3.96584	3.86821	11.7666	8.16584	333.983	-1.31993	0.400554	0.379154	-3.48126	0.000499062	0.00411662		*		*
CG7609	FBgn0027518	5.37219	3.00161	9.1935	13.6765	100.898	-1.32332	0.399615	0.531334	-2.49056	0.0127543	0.0624381		*		*
RfC4	FBgn0260985	19.9298	12.9535	43.4792	44.0457	162.185	-1.32367	0.399517	0.445591	-2.9706	0.00297221	0.0192674		*		*
Nup58	FBgn0038722	8.62854	8.02122	24.4931	18.6376	130.036	-1.32398	0.399431	0.466011	-2.8411	0.00449586	0.0269155		*		*
Cpsf73	FBgn0261065	12.2669	8.14738	27.0364	27.0738	195.063	-1.32703	0.398589	0.424362	-3.12711	0.00176534	0.0123917		*		*
CG2941	FBgn0029686	3.44132	2.46141	6.88489	8.92748	102.62	-1.32789	0.39835	0.507645	-2.61578	0.00890226	0.047147		*		*
msps	FBgn0027948	26.7685	35.9035	85.0938	73.3221	2005.57	-1.32895	0.398056	0.311425	-4.26733	1.97825e-05	0.000239315		*		*
pav	FBgn0011692	9.40849	13.9092	32.1505	25.9695	312.145	-1.32917	0.397996	0.389352	-3.41381	0.000640608	0.00513519		*		*
Top3alpha	FBgn0040268	5.74032	6.19899	17.3394	13.1388	198.983	-1.33148	0.397362	0.41604	-3.20035	0.00137259	0.00999617		*		*
Spc25	FBgn0087021	9.17062	5.02707	15.116	24.7856	62.5891	-1.33239	0.39711	0.618864	-2.15296	0.031322	0.124413		*		*
Ndc80	FBgn0030500	6.42858	12.5342	18.7157	27.9536	172.572	-1.33709	0.395818	0.476716	-2.8048	0.00503482	0.029621		*		*
swa	FBgn0003655	30.4324	24.8685	66.4752	76.9225	480.184	-1.33902	0.395289	0.346814	-3.86091	0.000112964	0.00113249		*		*
sip2	FBgn0031878	5.69326	1.38343	10.448	10.4665	78.4506	-1.33952	0.395152	0.61895	-2.16418	0.0304504	0.121924		*		*
CG8116	FBgn0037614	6.43805	3.74945	14.2794	13.6319	128.044	-1.34066	0.394841	0.482359	-2.77938	0.00544631	0.0316674		*		*
CG7246	FBgn0030081	7.6525	1.19095	12.4921	13.9035	86.0448	-1.34367	0.394018	0.639298	-2.10179	0.035572	0.137054		*		*
chn	FBgn0015371	7.57163	4.53744	13.7615	18.5143	331.867	-1.34593	0.393399	0.400241	-3.36281	0.00077153	0.00609868		*		*
otu	FBgn0003023	31.4749	18.7344	64.8731	67.0086	744.297	-1.34683	0.393155	0.353908	-3.8056	0.000141461	0.00136654		*		*
AdSL	FBgn0038467	5.86223	13.165	27.4729	19.5552	184.817	-1.34696	0.393119	0.482212	-2.7933	0.00521736	0.0305145		*		*
Ranbp9	FBgn0037894	22.807	14.4521	51.7982	46.5595	536.667	-1.34869	0.392649	0.360419	-3.74201	0.000182557	0.00172584		*		*
CG2982	FBgn0266570	21.9821	22.3883	56.5122	57.9546	426.377	-1.34906	0.392547	0.34458	-3.91508	9.03731e-05	0.000927023		*		*
asl	FBgn0261004	7.80797	7.63447	22.6359	17.6524	212.28	-1.35118	0.391971	0.407554	-3.31534	0.000915308	0.00710815		*		*
CG9925	FBgn0038191	8.49382	9.65215	26.0037	20.7285	247.588	-1.35256	0.391597	0.393436	-3.43781	0.000586438	0.00473913		*		*
CG14464	FBgn0033000	6.76033	5.03357	19.5354	13.0507	68.3709	-1.35257	0.391595	0.583534	-2.31789	0.0204554	0.0908621		*		*
CG32409	FBgn0052409	12.9842	4.6119	24.6023	26.211	100.648	-1.35285	0.391517	0.553977	-2.44208	0.0146031	0.0694803		*		*
Iswi	FBgn0011604	23.1463	18.4579	53.4641	55.4273	655.981	-1.35505	0.390921	0.330657	-4.09806	4.16634e-05	0.000461895		*		*
Nup358	FBgn0039302	33.5697	38.3091	111.519	74.5138	2636.46	-1.35683	0.39044	0.32011	-4.23862	2.24896e-05	0.000267589		*		*
Eip55E	FBgn0000566	20.0837	15.9134	49.7305	46.0869	232.846	-1.35728	0.390318	0.397544	-3.41416	0.000639793	0.00513383		*		*
Ankle2	FBgn0028343	18.3713	20.2759	59.2997	40.8256	676.699	-1.35835	0.390027	0.344762	-3.93997	8.14914e-05	0.000840248		*		*
Acf	FBgn0027620	11.6108	11.8166	28.3404	32.4697	511.347	-1.35866	0.389944	0.337439	-4.02639	5.66387e-05	0.000601928		*		*
dgt3	FBgn0034569	3.4518	5.82833	10.1578	13.1104	70.3718	-1.3594	0.389743	0.581906	-2.33612	0.0194849	0.0872327		*		*
Cpsf100	FBgn0027873	5.18515	3.33622	13.5778	10.2097	93.8726	-1.3624	0.388935	0.528244	-2.5791	0.00990569	0.0513342		*		*
fs(2)ltoPP43	FBgn0004811	11.3006	7.32762	23.6173	27.0679	201.72	-1.36265	0.388869	0.4251	-3.20547	0.00134842	0.00986525		*		*
mu2	FBgn0002872	5.56316	6.10689	14.7124	15.6744	206.942	-1.3653	0.388153	0.403647	-3.38241	0.000718522	0.00571372		*		*
CG2091	FBgn0037372	8.37739	19.4405	39.2539	29.9531	154.809	-1.36547	0.388108	0.499984	-2.73103	0.00631362	0.0357952		*		*
Glut1	FBgn0264574	1.14494	0.59373	2.0863	2.87687	87.5319	-1.36564	0.388061	0.553922	-2.46541	0.0136857	0.0659832		*		*
CG9272	FBgn0032907	2.88455	8.96501	14.0427	14.6321	65.7247	-1.36632	0.387879	0.645776	-2.11578	0.0343637	0.133627		*		*
tst	FBgn0039117	6.59941	3.55717	16.9671	11.2042	198.443	-1.37069	0.386706	0.456852	-3.00029	0.00269722	0.0178173		*		*
CG12173	FBgn0037305	11.1258	9.3545	32.9688	23.5379	79.7753	-1.37812	0.384719	0.548222	-2.5138	0.0119437	0.0590507		*		*
Incenp	FBgn0260991	7.59413	3.14355	18.2253	12.6324	141.088	-1.37975	0.384284	0.509907	-2.70589	0.00681209	0.0380254		*		*
zfh1	FBgn0004606	0.926594	0.469145	2.06681	2.11368	46.0855	-1.38026	0.38415	0.672639	-2.052	0.0401693	0.148858		*		*
Cks30A	FBgn0010314	12.5944	9.89929	24.0306	37.7478	115.526	-1.3804	0.384112	0.49906	-2.766	0.00567486	0.0326595		*		*
Syx16	FBgn0031106	4.96162	2.53053	13.0062	9.46499	45.9103	-1.38052	0.384081	0.679021	-2.0331	0.0420426	0.153795		*		*
IntS14	FBgn0031314	6.75387	3.37053	15.7327	13.6097	90.8017	-1.3806	0.384058	0.544396	-2.53603	0.0112119	0.0564493		*		*
Art4	FBgn0037770	10.6294	5.0178	21.3856	22.5398	218.654	-1.38188	0.383719	0.444495	-3.10887	0.00187802	0.0130798		*		*
Larp7	FBgn0260771	12.4287	14.6453	37.0345	33.9167	240.056	-1.3832	0.383367	0.391856	-3.52987	0.000415764	0.00353199		*		*
Irp-1B	FBgn0024957	10.3688	3.91399	23.4599	17.3964	191.178	-1.38634	0.382533	0.48605	-2.85227	0.00434085	0.0261568		*		*
Pgm	FBgn0003076	22.8445	23.7634	68.3156	55.2149	374.765	-1.38689	0.382389	0.359837	-3.85421	0.000116106	0.0011596		*		*
CG6937	FBgn0038989	18.0051	10.549	41.1363	39.0348	169.839	-1.38764	0.38219	0.448763	-3.09214	0.0019872	0.0137184		*		*
CG42732	FBgn0261698	1.03513	0.888672	1.79651	3.51621	86.8264	-1.38885	0.381869	0.55867	-2.486	0.0129189	0.0630501		*		*
Ripalpha	FBgn0032189	10.8078	2.57676	14.8655	26.0661	81.731	-1.39183	0.381082	0.632865	-2.19925	0.0278603	0.114255		*		*
Capr	FBgn0042134	87.9332	62.8154	208.508	193.651	2696.15	-1.39268	0.380856	0.309427	-4.50085	6.7683e-06	9.08527e-05		*		*
tyf	FBgn0026083	22.6087	24.411	64.2926	60.4047	2311.53	-1.39431	0.380426	0.29187	-4.77718	1.77774e-06	2.66494e-05		*		*
DNApol-alpha180	FBgn0259113	11.1308	9.99762	28.1118	28.6272	430.334	-1.39466	0.380336	0.345946	-4.03142	5.54409e-05	0.000590776		*		*
fs(1)M3	FBgn0005390	8.52136	8.97982	22.1275	24.5726	436.604	-1.40026	0.378861	0.345409	-4.05392	5.03655e-05	0.000542503		*		*
Taf1	FBgn0010355	12.7443	11.0874	34.7412	29.5187	723.94	-1.40343	0.378028	0.326445	-4.29915	1.71457e-05	0.000210293		*		*
CG11164	FBgn0030507	9.97437	8.17575	27.4424	23.1666	122.283	-1.40691	0.377119	0.473614	-2.97058	0.0029724	0.0192674		*		*
CBP	FBgn0026144	14.8706	24.5292	65.5765	38.816	443.219	-1.40841	0.376728	0.404923	-3.4782	0.000504785	0.00415521		*		*
sip1	FBgn0024191	2.25453	2.04217	7.22189	4.95999	54.7515	-1.40854	0.376693	0.623434	-2.25932	0.0238634	0.10196		*		*
phr6-4	FBgn0016054	5.55879	5.98826	15.389	15.9077	110.963	-1.40927	0.376503	0.481926	-2.92424	0.00345297	0.0217967		*		*
APC4	FBgn0052707	3.61469	3.0991	9.49211	9.37868	80.0228	-1.41007	0.376293	0.538242	-2.61977	0.00879886	0.0469115		*		*
BthD	FBgn0030501	15.549	19.0929	55.3791	37.5416	148.953	-1.41287	0.375564	0.459809	-3.07273	0.00212109	0.0144183		*		*
CDC45L	FBgn0026143	14.7228	7.69274	31.0468	32.8838	228.482	-1.41296	0.37554	0.431047	-3.27798	0.00104554	0.00793372		*		*
Pym	FBgn0034918	11.2824	6.60049	27.3475	25.249	82.8032	-1.41448	0.375144	0.548568	-2.5785	0.00992295	0.0513515		*		*
Cdk1	FBgn0004106	29.5014	32.2315	78.3097	88.1869	295.142	-1.4172	0.374439	0.37335	-3.7959	0.00014711	0.00141767		*		*
asp	FBgn0000140	14.1753	7.93376	29.7441	31.6328	632.408	-1.41757	0.374343	0.367078	-3.86176	0.000112574	0.00113		*		*
CycB3	FBgn0015625	19.5578	12.0966	39.5406	48.88	413.742	-1.4198	0.373763	0.37982	-3.73809	0.000185421	0.00174761		*		*
CG44838	FBgn0266101	4.42626	2.55627	8.48276	11.4182	224.271	-1.42104	0.373443	0.432537	-3.28536	0.00101852	0.00776518		*		*
mal	FBgn0002641	6.44751	4.80201	20.0417	11.7735	165.167	-1.42172	0.373267	0.464769	-3.05899	0.00222086	0.0150452		*		*
nos	FBgn0002962	24.4304	18.9897	59.5391	60.3442	458.469	-1.42235	0.373104	0.349354	-4.07137	4.67369e-05	0.000507538		*		*
RPA2	FBgn0032906	34.2841	20.2127	69.9652	85.3386	241.471	-1.42489	0.372448	0.41932	-3.39809	0.000678586	0.00541296		*		*
sub	FBgn0003545	9.36721	7.58284	26.4205	21.0755	189.48	-1.42526	0.372351	0.422895	-3.37025	0.000750995	0.00594818		*		*
tacc	FBgn0026620	12.3138	11.8162	34.8675	30.9949	671.8	-1.42686	0.371939	0.324573	-4.39613	1.10199e-05	0.000141253		*		*
cana	FBgn0040233	7.39103	8.37798	19.8703	22.8296	487.068	-1.42732	0.371822	0.342435	-4.16813	3.07104e-05	0.000353258		*		*
Aldh	FBgn0012036	46.149	42.3149	139.402	103.116	818.854	-1.43019	0.371082	0.330876	-4.32243	1.54321e-05	0.000190745		*		*
CycB	FBgn0000405	63.3533	44.4512	123.182	173.593	1473.36	-1.43064	0.370965	0.33673	-4.24863	2.15078e-05	0.000257447		*		*
Nost	FBgn0259734	7.66101	5.51027	16.2374	20.6537	378.685	-1.43246	0.370498	0.373885	-3.83129	0.000127474	0.00125425		*		*
Ipk2	FBgn0031267	5.86273	5.92477	18.2296	14.9975	66.282	-1.43301	0.370359	0.575869	-2.48842	0.0128311	0.0626984		*		*
CG1774	FBgn0039856	2.02932	4.79644	8.23271	9.34078	54.2402	-1.43666	0.369421	0.656031	-2.18993	0.0285291	0.116047		*		*
Mcm6	FBgn0025815	19.1408	16.5695	53.6651	45.3695	449.312	-1.43667	0.36942	0.34926	-4.11347	3.89764e-05	0.00043636		*		*
Ime4	FBgn0039139	4.44478	4.52632	13.2938	11.8929	80.4651	-1.4379	0.369103	0.536706	-2.67913	0.00738146	0.0407183		*		*
rpk	FBgn0022981	4.07008	4.79713	12.6131	11.7444	100.703	-1.43992	0.368587	0.49932	-2.88377	0.00392942	0.0242439		*		*
CG42232	FBgn0250754	7.53214	9.4488	20.665	25.7029	825.348	-1.44265	0.367891	0.329907	-4.37289	1.2261e-05	0.00015592		*		*
Nup154	FBgn0021761	19.6284	20.5003	58.1373	52.2548	975.052	-1.44476	0.367352	0.310881	-4.64732	3.36277e-06	4.85911e-05		*		*
Sec3	FBgn0266669	8.39356	4.6956	18.3879	19.958	191.122	-1.44733	0.3667	0.441202	-3.28042	0.00103654	0.00788049		*		*
Hsp27	FBgn0001226	98.4238	160.02	363.43	346.071	1888	-1.44884	0.366316	0.331668	-4.36834	1.25192e-05	0.000158431		*		*
thr	FBgn0003701	6.24988	4.07466	14.9405	14.9393	219.979	-1.45092	0.365787	0.414856	-3.49742	0.000469783	0.00392801		*		*
Ts	FBgn0024920	9.05327	9.64083	33.624	19.0543	114.817	-1.45303	0.365253	0.506607	-2.86817	0.0041286	0.0251636		*		*
RhoGEF4	FBgn0035761	4.59111	1.49706	9.89293	9.67186	66.4398	-1.45305	0.365248	0.624912	-2.32521	0.0200606	0.0893579		*		*
qua	FBgn0003187	8.38098	11.1218	32.844	20.7995	331.507	-1.4556	0.364604	0.397574	-3.6612	0.000251036	0.00225573		*		*
phr	FBgn0003082	4.11796	5.76663	12.9616	14.0059	86.724	-1.45624	0.364442	0.530577	-2.74463	0.00605783	0.0345418		*		*
RfC3	FBgn0032244	11.9375	21.4559	38.1096	51.3127	166.456	-1.45728	0.364179	0.466607	-3.12315	0.00178929	0.0125376		*		*
Ote	FBgn0266420	10.2038	7.22755	26.8589	24.4002	128.975	-1.46176	0.36305	0.470902	-3.10417	0.00190814	0.0132653		*		*
CG9601	FBgn0037578	9.00099	6.99168	28.0516	18.5732	138.901	-1.46353	0.362604	0.472924	-3.09465	0.00197048	0.0136391		*		*
Sse	FBgn0035627	3.59608	5.21566	9.37856	14.8212	85.8925	-1.46599	0.361986	0.5502	-2.66448	0.00771081	0.0422132		*		*
tej	FBgn0033921	5.50697	8.35257	19.9756	17.7507	119.732	-1.46703	0.361727	0.485876	-3.01935	0.00253317	0.0168445		*		*
DNApol-alpha50	FBgn0011762	7.21709	10.3382	23.2062	24.9586	123.24	-1.47216	0.360443	0.477491	-3.08311	0.0020485	0.0140316		*		*
	FBgn0027559	3.32404	6.54941	16.2586	10.3926	64.8689	-1.47466	0.359819	0.617949	-2.38637	0.0170156	0.0783368		*		*
Ranbp21	FBgn0031051	9.95555	4.69045	25.6415	17.5438	406.348	-1.47801	0.358984	0.420098	-3.51825	0.000434405	0.00365912		*		*
Uch	FBgn0010288	37.3067	34.5843	108.687	96.1524	395.566	-1.47973	0.358556	0.353067	-4.19107	2.77641e-05	0.000323102		*		*
Klp67A	FBgn0004379	11.5517	4.20498	22.1638	25.7366	234.787	-1.47979	0.358542	0.468545	-3.15826	0.00158713	0.0113145		*		*
Ssl1	FBgn0037202	2.02665	1.89383	5.56217	6.43959	32.5982	-1.48464	0.357338	0.744674	-1.99368	0.0461874	0.165163		*		*
Dcr-1	FBgn0039016	5.85777	2.69837	12.8475	12.8453	282.973	-1.48508	0.357228	0.428008	-3.46975	0.000520936	0.0042705		*		*
Rrp45	FBgn0030789	5.53136	2.95459	15.0825	11.7209	69.4654	-1.48584	0.357042	0.590132	-2.5178	0.011809	0.0586033		*		*
comt	FBgn0000346	2.27939	7.35632	18.6292	7.68276	132.629	-1.48633	0.35692	0.596152	-2.49321	0.0126596	0.0620712		*		*
CG12721	FBgn0030373	12.8995	32.0014	54.1268	67.3286	161.247	-1.4915	0.355642	0.502518	-2.96806	0.0029969	0.0193631		*		*
CG5235	FBgn0036565	4.70118	2.39332	9.2885	12.919	94.9421	-1.49176	0.355579	0.543898	-2.74272	0.00609327	0.0346491		*		*
rdgBbeta	FBgn0027872	5.61416	2.93428	15.2661	12.1724	59.4408	-1.49318	0.35523	0.620727	-2.40553	0.0161491	0.0752616		*		*
CG10445	FBgn0037531	2.28952	1.43166	4.60522	7.05868	62.5004	-1.49505	0.354768	0.61077	-2.44781	0.0143725	0.068712		*		*
Uba2	FBgn0029113	41.097	58.5031	155.459	126.698	1062.65	-1.49686	0.354324	0.332503	-4.50179	6.73842e-06	9.07577e-05		*		*
mars	FBgn0033845	5.08092	1.85283	8.26862	13.4022	164.613	-1.49797	0.35405	0.513487	-2.91726	0.00353123	0.0222378		*		*
egg	FBgn0086908	3.76392	6.1801	16.5951	11.1375	177.284	-1.50129	0.353237	0.458919	-3.27136	0.00107032	0.00810633		*		*
CG31108	FBgn0051108	7.98633	10.0706	23.878	27.2351	286.287	-1.50134	0.353226	0.381917	-3.93105	8.45744e-05	0.000869783		*		*
Idgf4	FBgn0026415	16.5791	10.1711	44.9014	35.6373	235.172	-1.50168	0.353143	0.420083	-3.57471	0.000350612	0.00302698		*		*
Jabba	FBgn0259682	51.1686	47.6487	154.022	130.642	1107.78	-1.50475	0.352392	0.310946	-4.83926	1.30325e-06	2.01434e-05		*		*
Cyp6a19	FBgn0033979	40.0101	28.8293	96.2334	105.38	618.355	-1.50607	0.352069	0.342305	-4.39978	1.08359e-05	0.000139796		*		*
Pms2	FBgn0011660	4.82088	2.1343	11.3055	10.8859	105.899	-1.50663	0.351933	0.529515	-2.8453	0.004437	0.0266756		*		*
Caf1-105	FBgn0033526	7.18429	3.92278	15.6359	18.8963	135.331	-1.50954	0.351224	0.48429	-3.11701	0.00182696	0.0127791		*		*
CG12316	FBgn0036483	3.01481	2.221	6.67836	9.25125	110.849	-1.50984	0.35115	0.500093	-3.01911	0.00253514	0.0168445		*		*
CG2201	FBgn0032955	9.40381	6.8891	21.3719	27.1161	300.794	-1.51278	0.350436	0.388281	-3.89609	9.77584e-05	0.000991283		*		*
GlyS	FBgn0266064	30.8127	24.7681	85.9883	76.2098	869.349	-1.51306	0.350368	0.322653	-4.68943	2.73972e-06	4.04605e-05		*		*
glu	FBgn0015391	7.66862	5.91996	20.3223	20.0686	291.672	-1.51478	0.34995	0.380022	-3.98603	6.7187e-05	0.000704622		*		*
CG4300	FBgn0036272	21.2726	14.732	55.3045	52.2022	358.822	-1.51616	0.349615	0.373109	-4.06359	4.83245e-05	0.000521224		*		*
Oseg1	FBgn0265102	2.05326	0.850855	5.1407	4.45545	71.2041	-1.51721	0.34936	0.598469	-2.53516	0.0112397	0.0565181		*		*
Snm1	FBgn0037338	3.3388	5.01219	12.2235	11.3974	98.9309	-1.5198	0.348735	0.513161	-2.96164	0.00306007	0.0196779		*		*
aurA	FBgn0000147	6.08716	2.57145	13.5942	15.0391	70.2874	-1.52063	0.348533	0.598853	-2.53924	0.0111093	0.0560391		*		*
CG6540	FBgn0030943	5.24195	5.19478	14.4397	17.0014	62.514	-1.52066	0.348528	0.5882	-2.58527	0.00973034	0.0505571		*		*
Cap-D2	FBgn0039680	6.45737	6.97705	20.175	18.9792	270.329	-1.52515	0.347444	0.37959	-4.01789	5.87224e-05	0.000623241		*		*
CG1218	FBgn0037377	6.88926	17.2446	40.9247	26.3865	164.486	-1.52672	0.347067	0.512415	-2.97945	0.00288767	0.0188138		*		*
Ndc1	FBgn0039125	7.75084	2.46017	14.1069	19.6584	103.962	-1.52821	0.346708	0.566528	-2.69749	0.00698636	0.0387536		*		*
Grip84	FBgn0026430	15.2655	16.949	42.5565	51.2829	922.772	-1.52939	0.346424	0.318443	-4.80271	1.56533e-06	2.36434e-05		*		*
Rpb7	FBgn0051155	14.4894	6.41134	30.935	37.7874	81.3006	-1.5298	0.346324	0.572938	-2.67011	0.00758275	0.041598		*		*
DNA-ligI	FBgn0262619	14.179	20.3948	53.9094	45.5388	382.189	-1.53173	0.345862	0.372607	-4.11085	3.94212e-05	0.000439486		*		*
aub	FBgn0000146	11.2209	15.333	43.5656	33.2028	372.317	-1.53352	0.345433	0.376182	-4.07654	4.57109e-05	0.000497886		*		*
CG7384	FBgn0032262	3.66858	2.86965	9.33114	11.0993	72.8773	-1.53545	0.344972	0.562153	-2.73137	0.00630717	0.0357841		*		*
CG5589	FBgn0036754	4.71067	1.15204	11.6006	8.87913	66.494	-1.53846	0.344253	0.648361	-2.37284	0.0176518	0.0806837		*		*
CycA	FBgn0000404	61.5417	46.1226	132.897	186.496	1489.88	-1.53895	0.344135	0.330633	-4.65457	3.24659e-06	4.71585e-05		*		*
PNPase	FBgn0039846	3.13692	0.51873	6.5293	6.52618	62.4548	-1.53945	0.344017	0.678284	-2.26962	0.0232306	0.0999312		*		*
Fancm	FBgn0038889	4.19906	4.98094	13.1877	13.7245	203.691	-1.54386	0.342967	0.408375	-3.7805	0.000156514	0.00149742		*		*
dlp	FBgn0041604	2.3789	1.5095	5.79055	6.7459	73.8307	-1.54412	0.342906	0.567483	-2.72099	0.00650865	0.0366918		*		*
wus	FBgn0030805	4.85134	2.68047	11.4071	13.1508	81.2313	-1.54513	0.342664	0.557571	-2.77119	0.00558524	0.0322397		*		*
GatB	FBgn0039153	3.28752	2.27053	10.0981	8.02929	50.5585	-1.54528	0.342629	0.643778	-2.40033	0.0163802	0.0760636		*		*
Xpc	FBgn0004698	10.2364	6.88456	28.1105	24.2088	400.858	-1.54914	0.341714	0.371482	-4.17016	3.0438e-05	0.000350631		*		*
rod	FBgn0003268	7.26068	6.75967	23.8972	18.2602	435.014	-1.55627	0.34003	0.356246	-4.36852	1.25094e-05	0.000158431		*		*
Fs(2)Ket	FBgn0262743	17.4951	14.505	53.0611	42.9635	1095.11	-1.55653	0.339967	0.319291	-4.87497	1.08828e-06	1.71538e-05		*		*
Orc6	FBgn0023180	6.9755	5.00639	16.4541	22.4138	59.0728	-1.55896	0.339395	0.611861	-2.54791	0.0108371	0.0550149		*		*
CG7840	FBgn0032014	18.4623	17.5397	57.4011	51.7675	200.571	-1.55964	0.339235	0.40891	-3.81416	0.000136649	0.0013265		*		*
Pcl	FBgn0003044	8.43442	3.69998	17.6973	21.0103	266.394	-1.56247	0.338572	0.440251	-3.54904	0.000386644	0.0032987		*		*
CG3045	FBgn0034703	4.18917	1.46308	10.4357	9.61814	51.0928	-1.56278	0.338497	0.672373	-2.32428	0.0201106	0.0894548		*		*
FAM21	FBgn0034529	2.12137	2.29106	7.46824	5.93258	97.9764	-1.56307	0.33843	0.508227	-3.07553	0.00210127	0.014308		*		*
CG8142	FBgn0030871	13.1156	4.63827	36.1414	23.6572	113.451	-1.56457	0.338078	0.551883	-2.83497	0.00458304	0.0273061		*		*
Zwilch	FBgn0061476	5.21945	1.81683	10.0622	14.0853	83.1869	-1.56576	0.337801	0.591295	-2.64801	0.00809669	0.0439146		*		*
CG6927	FBgn0029733	11.3879	7.38094	26.2319	33.217	174.628	-1.56683	0.337549	0.445174	-3.51959	0.000432215	0.00364452		*		*
Ipk1	FBgn0050295	1.47069	0.779591	3.81608	4.06462	37.79	-1.57181	0.336386	0.721107	-2.17972	0.0292783	0.118543		*		*
Nup160	FBgn0262647	13.272	13.1556	41.5052	38.4587	603.612	-1.57534	0.335564	0.328199	-4.79995	1.58705e-06	2.39259e-05		*		*
CG12018	FBgn0027903	5.03957	4.67792	13.003	17.6957	66.9983	-1.57682	0.33522	0.580592	-2.71588	0.00660992	0.03721		*		*
CG15877	FBgn0035337	5.63036	2.39008	12.3679	16.2539	44.5823	-1.58205	0.334006	0.695693	-2.27407	0.022962	0.0991968		*		*
CG11788	FBgn0034495	3.53815	2.83777	9.04888	11.9651	46.7793	-1.58368	0.333629	0.659692	-2.40064	0.0163664	0.0760517		*		*
cav	FBgn0026257	3.86621	0.39582	9.79836	6.59492	50.5831	-1.58775	0.332689	0.743664	-2.13504	0.0327574	0.12902		*		*
CstF-64	FBgn0027841	5.17232	2.24353	15.061	11.0615	57.9619	-1.58843	0.332534	0.639912	-2.48226	0.0130552	0.0635591		*		*
sofe	FBgn0030242	4.64255	3.35971	14.2373	11.7667	98.1134	-1.58881	0.332444	0.514064	-3.09069	0.0019969	0.0137419		*		*
	FBgn0027571	12.4385	18.4579	62.9279	31.4126	1308.8	-1.59134	0.331862	0.384538	-4.13832	3.49857e-05	0.000396705		*		*
bcd	FBgn0000166	2.13151	0.959426	5.90401	5.21972	43.0842	-1.59463	0.331108	0.6975	-2.2862	0.0222424	0.0969604		*		*
CG11263	FBgn0036330	4.37552	5.33074	19.171	11.3935	51.2592	-1.60039	0.329788	0.649818	-2.46283	0.0137846	0.0663339		*		*
Cdk8	FBgn0015618	3.23056	3.18261	10.4601	10.2807	49.6217	-1.60192	0.329438	0.638448	-2.50909	0.0121043	0.0597334		*		*
SKIP	FBgn0051163	2.71766	1.30563	4.13343	9.32301	142.751	-1.6038	0.329008	0.535903	-2.99271	0.00276511	0.0181903		*		*
rost	FBgn0011705	5.24276	5.33895	17.1059	16.3386	87.9264	-1.60655	0.328382	0.522081	-3.07721	0.00208949	0.0142415		*		*
insv	FBgn0031434	3.2118	1.47104	6.99499	10.0039	42.861	-1.61063	0.327456	0.704353	-2.28668	0.0222148	0.096893		*		*
CG17322	FBgn0027070	2.22834	5.96662	12.5171	11.1585	72.487	-1.61476	0.326518	0.615781	-2.6223	0.00873375	0.0466711		*		*
CG12428	FBgn0039543	3.83338	1.15779	9.83695	8.26735	77.344	-1.61628	0.326176	0.607226	-2.66174	0.00777379	0.0424831		*		*
CG7208	FBgn0038575	11.1154	12.5562	42.5357	31.7837	204.251	-1.6307	0.322932	0.417583	-3.90509	9.41919e-05	0.000961241		*		*
borr	FBgn0032105	11.5242	7.49801	23.8567	39.9428	128.484	-1.6331	0.322394	0.500971	-3.25987	0.00111462	0.00837808		*		*
Orc4	FBgn0023181	8.36767	0.502189	17.9098	16.0513	82.6726	-1.6338	0.322238	0.688565	-2.37276	0.0176556	0.0806837		*		*
Mal-B2	FBgn0032382	3.3228	5.22574	13.8862	12.2014	96.3706	-1.63447	0.322089	0.522449	-3.12847	0.00175719	0.0123562		*		*
Mink	FBgn0039250	3.23838	3.22993	7.72452	13.2891	82.4755	-1.63589	0.321773	0.557458	-2.93455	0.00334033	0.0211696		*		*
Spindly	FBgn0031549	4.48034	0.956785	13.5151	6.83203	78.3668	-1.63668	0.321595	0.653285	-2.50531	0.0122343	0.060283		*		*
CG9485	FBgn0034618	5.5544	8.41905	22.8055	20.3906	375.187	-1.64018	0.320816	0.376819	-4.35271	1.34468e-05	0.000168296		*		*
AGBE	FBgn0053138	23.1993	27.2441	100.825	58.7893	582.952	-1.64297	0.320196	0.373236	-4.40197	1.0727e-05	0.000138841		*		*
bru1	FBgn0000114	21.6997	22.7977	66.8691	73.9082	1725.21	-1.64553	0.31963	0.297608	-5.52917	3.21756e-08	6.56713e-07		*		*
Klp3A	FBgn0011606	11.8274	10.9285	39.9142	33.0175	517.723	-1.64883	0.318899	0.341961	-4.82169	1.42346e-06	2.17899e-05		*		*
RpA-70	FBgn0010173	51.0846	60.0204	176.917	175.024	1181.55	-1.65201	0.318197	0.308044	-5.3629	8.18977e-08	1.56708e-06		*		*
RecQ4	FBgn0040290	10.5613	11.2621	35.1019	34.301	549.627	-1.65204	0.318189	0.33266	-4.96615	6.82938e-07	1.13254e-05		*		*
CG12499	FBgn0038968	12.3652	15.7532	46.7999	42.5499	896.282	-1.66077	0.316271	0.322648	-5.1473	2.64256e-07	4.72692e-06		*		*
GlyP	FBgn0004507	45.6136	54.1722	173.498	145.08	1572.06	-1.66152	0.316106	0.308219	-5.39071	7.01794e-08	1.35919e-06		*		*
DNApol-delta	FBgn0263600	7.47078	13.9102	38.1832	28.78	363.219	-1.66596	0.315136	0.408777	-4.07546	4.5923e-05	0.000499381		*		*
dl	FBgn0260632	4.01006	3.65672	11.4804	13.6773	252.334	-1.67061	0.314121	0.390964	-4.27305	1.92821e-05	0.000234421		*		*
dgrn	FBgn0037384	8.52182	5.95255	22.6857	26.9872	125.351	-1.67164	0.313897	0.479621	-3.48533	0.000491528	0.00406289		*		*
hd	FBgn0086695	4.0989	2.1044	11.8314	10.8765	66.5854	-1.6731	0.313579	0.598356	-2.79616	0.0051714	0.0303125		*		*
fs(1)N	FBgn0004650	7.91642	8.13376	28.3873	23.76	536.404	-1.67801	0.312514	0.338736	-4.95373	7.28047e-07	1.19985e-05		*		*
fs(1)Ya	FBgn0000927	14.4593	8.34622	39.4335	38.6209	269.419	-1.67872	0.312359	0.409125	-4.1032	4.07468e-05	0.000452778		*		*
	FBgn0030646	3.1939	1.38107	8.40211	8.80509	61.1527	-1.6795	0.31219	0.624444	-2.6896	0.00715387	0.0395954		*		*
Gem3	FBgn0011802	6.62596	7.98142	20.9512	26.0953	292.023	-1.68021	0.312038	0.383585	-4.38028	1.18527e-05	0.000151198		*		*
ida	FBgn0041147	5.38949	5.72574	18.5122	17.9804	137.014	-1.68129	0.311804	0.454409	-3.69995	0.000215643	0.00199828		*		*
HIP-R	FBgn0029676	21.9265	25.7953	92.6315	62.9459	519.488	-1.68987	0.309955	0.36076	-4.68418	2.81078e-06	4.128e-05		*		*
png	FBgn0000826	11.5871	7.28038	34.5173	32.182	113.926	-1.69044	0.309831	0.49662	-3.4039	0.000664309	0.00531447		*		*
fzy	FBgn0001086	14.965	6.90761	39.7227	37.5806	236.591	-1.69768	0.308281	0.440952	-3.85004	0.0001181	0.00117363		*		*
Pura	FBgn0035802	2.05029	1.78421	6.69061	6.40809	147.192	-1.70519	0.306682	0.447051	-3.8143	0.000136568	0.0013265		*		*
Ctf4	FBgn0033890	6.66041	3.29243	21.5269	14.2739	161.645	-1.70529	0.30666	0.48486	-3.51707	0.000436331	0.00367146		*		*
Gabat	FBgn0036927	15.8197	12.531	46.1503	49.9473	346.559	-1.70614	0.306479	0.367944	-4.63695	3.53594e-06	5.06224e-05		*		*
CG1665	FBgn0033451	2.4299	4.09269	10.5892	10.6692	39.4786	-1.70672	0.306356	0.707587	-2.41202	0.0158642	0.0742819		*		*
Apc2	FBgn0026598	3.22691	1.37541	8.56004	8.73003	92.5726	-1.70978	0.305707	0.553124	-3.09114	0.00199392	0.0137417		*		*
mms4	FBgn0033549	4.46337	4.27611	16.1471	14.54	53.6245	-1.71252	0.305127	0.623413	-2.747	0.00601423	0.0343178		*		*
rad50	FBgn0034728	6.74613	3.18678	15.6271	19.9111	221.296	-1.7139	0.304834	0.449596	-3.8121	0.000137793	0.00133435		*		*
CG9940	FBgn0030512	3.59194	1.23097	7.37826	10.7033	126.253	-1.71468	0.30467	0.539016	-3.18113	0.00146701	0.0105966		*		*
CG32473	FBgn0052473	12.327	11.5633	46.8742	33.3302	567.191	-1.71521	0.304558	0.349754	-4.90405	9.38824e-07	1.5097e-05		*		*
wls	FBgn0036141	7.10575	3.78105	20.359	18.9636	154.463	-1.71549	0.304499	0.468928	-3.65832	0.00025387	0.00227057		*		*
WDR79	FBgn0031782	5.74382	4.23394	16.9748	18.5556	93.7689	-1.71595	0.304403	0.519739	-3.30155	0.00096151	0.00740912		*		*
Ugt35a	FBgn0026315	2.35482	2.27691	10.5085	6.03888	45.0821	-1.71629	0.304329	0.681844	-2.51714	0.0118313	0.0586758		*		*
ncd	FBgn0002924	6.21038	2.08722	19.2662	12.0652	128.829	-1.72198	0.303131	0.544198	-3.16426	0.00155477	0.0111095		*		*
polo	FBgn0003124	35.7548	25.3108	93.5214	113.919	956.318	-1.72241	0.303041	0.334375	-5.15114	2.58904e-07	4.67319e-06		*		*
SMC5	FBgn0052438	5.5897	5.29773	15.5594	21.5347	193.142	-1.72245	0.303033	0.425765	-4.04556	5.21991e-05	0.000557725		*		*
spd-2	FBgn0027500	18.5335	9.46134	50.8674	46.5361	552.432	-1.7229	0.30294	0.383628	-4.49106	7.08693e-06	9.4651e-05		*		*
CG12170	FBgn0037356	3.1088	0	8.84169	6.00354	30.5565	-1.73154	0.30113	0.87825	-1.97158	0.0486577	0.17126		*		*
wisp	FBgn0260780	27.1668	22.8675	80.5939	89.1604	1397.49	-1.73475	0.30046	0.306998	-5.6507	1.59795e-08	3.37391e-07		*		*
Usp5	FBgn0035402	14.0938	18.3862	66.6122	42.4728	470.193	-1.7382	0.299743	0.377535	-4.60408	4.14287e-06	5.84702e-05		*		*
CG3394	FBgn0034999	2.60971	2.28737	7.26637	10.3332	66.7348	-1.74145	0.29907	0.586702	-2.96819	0.00299557	0.0193631		*		*
CG12702	FBgn0031070	2.20608	1.15302	6.67606	6.27297	68.5501	-1.74614	0.298098	0.592453	-2.94731	0.00320553	0.0204292		*		*
CG3430	FBgn0031875	7.90038	6.57707	23.6285	27.5356	154.788	-1.7477	0.297776	0.444865	-3.92861	8.54397e-05	0.000877548		*		*
dgt6	FBgn0039638	8.21216	3.32391	20.4543	23.2324	144.938	-1.74928	0.29745	0.499969	-3.49878	0.000467385	0.00391208		*		*
cdi	FBgn0004876	5.2376	3.72832	15.9036	15.8045	317.246	-1.75102	0.297092	0.380256	-4.60484	4.12782e-06	5.83613e-05		*		*
CG14881	FBgn0038425	2.6085	5.38638	16.1426	10.2042	43.2607	-1.75321	0.296641	0.70921	-2.47206	0.0134337	0.065044		*		*
	FBgn0262526	13.3913	14.542	48.8112	46.5448	756.065	-1.75514	0.296244	0.319799	-5.48826	4.05915e-08	8.22158e-07		*		*
Mcm3	FBgn0024332	20.806	15.3527	73.2103	54.111	536.729	-1.76238	0.294761	0.359627	-4.90059	9.55492e-07	1.53032e-05		*		*
CG5966	FBgn0029831	1.20505	2.3784	4.53593	7.27853	69.0304	-1.76776	0.293665	0.611614	-2.89032	0.00384855	0.0239519		*		*
exu	FBgn0000615	28.5049	46.5914	138.803	119.363	1310.43	-1.77457	0.292281	0.341356	-5.1986	2.00793e-07	3.64912e-06		*		*
AGO3	FBgn0250816	4.93524	5.86229	18.6077	18.8935	183.682	-1.78459	0.290258	0.421502	-4.23389	2.29681e-05	0.000272468		*		*
timeout	FBgn0038118	4.83506	4.30108	18.2814	14.4978	217.267	-1.78707	0.289759	0.409448	-4.3646	1.27358e-05	0.000160154		*		*
CG6745	FBgn0035901	6.78801	3.51351	21.3753	17.9204	164.199	-1.7897	0.289232	0.467364	-3.82936	0.000128479	0.00126102		*		*
Klp61F	FBgn0004378	8.69146	5.4474	23.1194	28.8528	305.864	-1.79128	0.288915	0.399067	-4.48867	7.16683e-06	9.55578e-05		*		*
Cbs	FBgn0031148	17.7234	12.5228	63.2047	46.8392	369.212	-1.7939	0.288392	0.382617	-4.6885	2.7522e-06	4.05695e-05		*		*
BubR1	FBgn0263855	7.70106	12.2725	36.0441	32.8474	491.324	-1.79648	0.287877	0.367424	-4.88939	1.0115e-06	1.60709e-05		*		*
Jheh3	FBgn0034406	3.11943	2.57308	13.8187	8.22426	52.2424	-1.80539	0.286104	0.649862	-2.77811	0.00546766	0.0317683		*		*
ana1	FBgn0262167	2.47948	1.30113	6.79358	7.96356	124.294	-1.80644	0.285896	0.499197	-3.61869	0.000296101	0.00260151		*		*
CG10254	FBgn0027512	29.347	27.7442	105.375	97.6293	1563	-1.80764	0.285658	0.299273	-6.04011	1.54008e-09	3.94182e-08		*		*
dhd	FBgn0011761	680.032	664.114	2332.47	2442.99	6984.88	-1.81104	0.284986	0.281253	-6.43916	1.20134e-10	3.55488e-09		*		*
pim	FBgn0003087	14.866	4.97567	28.1832	52.4481	117.441	-1.81567	0.284072	0.566428	-3.20548	0.00134839	0.00986525		*		*
Grip163	FBgn0026432	2.81228	3.33326	9.93695	11.9902	155.11	-1.81984	0.283252	0.445752	-4.08263	4.4529e-05	0.000486883		*		*
DNApol-eta	FBgn0037141	4.53534	3.70215	14.0907	16.8145	143.482	-1.82456	0.282327	0.456833	-3.99393	6.49867e-05	0.000685158		*		*
Calx	FBgn0013995	2.88937	1.81055	8.35616	9.48083	241.316	-1.82477	0.282287	0.413769	-4.41011	1.03319e-05	0.000133944		*		*
CG12512	FBgn0031703	1.7469	1.18457	7.78647	4.43066	37.1882	-1.83027	0.281213	0.737738	-2.48091	0.0131046	0.0637184		*		*
Mcm2	FBgn0014861	20.2927	21.2694	90.8837	59.7608	665.73	-1.83223	0.28083	0.351602	-5.2111	1.87721e-07	3.41935e-06		*		*
26-29-p	FBgn0250848	89.8504	103.546	390.092	309.069	1996.98	-1.83716	0.279872	0.306893	-5.98634	2.14622e-09	5.33872e-08		*		*
DNApol-alpha60	FBgn0259676	5.32981	4.62655	18.8293	19.0353	100.192	-1.83851	0.27961	0.504658	-3.64308	0.00026939	0.00240128		*		*
ana3	FBgn0266111	5.45413	2.45221	14.2959	16.5009	290.679	-1.8406	0.279206	0.431146	-4.26909	1.96276e-05	0.000237802		*		*
Fancl	FBgn0037781	1.81095	1.29974	6.27129	7.29214	24.8707	-1.85443	0.276541	0.833938	-2.2237	0.0261683	0.108773		*		*
CG6178	FBgn0039156	11.8935	13.7327	50.1616	43.6736	286.697	-1.85808	0.275844	0.38102	-4.87659	1.07936e-06	1.7047e-05		*		*
cutlet	FBgn0015376	4.32728	4.51132	17.1405	15.7659	161.452	-1.85864	0.275736	0.435844	-4.26447	2.00376e-05	0.000241666		*		*
sle	FBgn0037810	11.8051	19.1321	58.6338	54.0237	836.652	-1.86511	0.274502	0.348972	-5.34458	9.06245e-08	1.72991e-06		*		*
Cyp12d1-p	FBgn0050489	0.301512	0.542861	1.74622	1.47671	21.7876	-1.86712	0.27412	0.879813	-2.12218	0.0338226	0.132104		*		*
DNApol-epsilon255	FBgn0264326	6.6133	6.63132	26.6803	22.7095	512.71	-1.87155	0.273281	0.341208	-5.48506	4.13337e-08	8.35066e-07		*		*
nod	FBgn0002948	8.51497	8.27924	24.7329	38.6243	234.602	-1.87179	0.273234	0.418675	-4.47075	7.79451e-06	0.000103407		*		*
DNApol-epsilon58	FBgn0035644	3.1333	3.3633	11.8939	13.0699	63.47	-1.8726	0.273082	0.589309	-3.17761	0.00148493	0.0107065		*		*
msd5	FBgn0035210	2.94019	1.93104	10.9377	10.834	26.7482	-1.87775	0.272107	0.813982	-2.30687	0.0210619	0.092934		*		*
CG6967	FBgn0034187	4.9832	3.50188	14.203	19.3694	174.624	-1.88314	0.271093	0.44737	-4.20935	2.56101e-05	0.000299789		*		*
dpa	FBgn0015929	22.503	22.448	92.6339	76.2401	784.82	-1.88439	0.270859	0.324301	-5.81062	6.22422e-09	1.40752e-07		*		*
Cht10	FBgn0250907	0.581464	0.440003	2.3538	1.94498	46.8821	-1.89445	0.268975	0.663599	-2.85482	0.00430616	0.0259871		*		*
CG16892	FBgn0030122	6.17045	2.57744	21.2678	16.7978	105.634	-1.91076	0.265952	0.540853	-3.53287	0.000411075	0.00349589		*		*
mus205	FBgn0002891	1.36001	0.841073	4.48673	4.78011	92.5167	-1.91182	0.265757	0.532213	-3.59221	0.000327882	0.00285865		*		*
Grip71	FBgn0032705	12.1002	7.12684	42.4609	35.623	264.707	-1.91454	0.265256	0.413421	-4.63098	3.63946e-06	5.18249e-05		*		*
SmydA-1	FBgn0033917	4.87269	3.20025	19.9491	14.4572	90.0663	-1.93422	0.261662	0.542484	-3.56549	0.000363173	0.00311515		*		*
tefu	FBgn0045035	3.12563	5.58936	17.7502	15.1388	418.477	-1.93442	0.261627	0.39121	-4.9447	7.62611e-07	1.24649e-05		*		*
twe	FBgn0002673	6.65983	2.3864	14.1607	25.7344	139.156	-1.94253	0.260159	0.540961	-3.5909	0.000329544	0.00286372		*		*
Nek2	FBgn0029970	2.55474	1.57116	8.04239	10.1506	68.8481	-1.95192	0.258472	0.590106	-3.30775	0.000940503	0.00726125		*		*
Rab9	FBgn0032782	2.45489	0.505633	7.42518	8.0807	35.4012	-1.95302	0.258276	0.783373	-2.49309	0.0126638	0.0620712		*		*
lds	FBgn0002542	11.7517	11.4456	49.8471	42.1096	487.621	-1.95475	0.257966	0.345004	-5.66586	1.46293e-08	3.10531e-07		*		*
qin	FBgn0263974	1.429	1.197	4.74324	6.19567	98.8636	-1.95653	0.257648	0.516046	-3.79138	0.000149815	0.00143851		*		*
CG30059	FBgn0260475	0.664517	0.963796	3.03285	4.09648	17.6158	-1.95787	0.257408	0.945262	-2.07125	0.0383359	0.143872		*		*
MetRS-m	FBgn0027083	1.59868	0.188001	6.15259	3.00451	56.426	-1.95907	0.257195	0.733349	-2.6714	0.0075536	0.0414666		*		*
CG9265	FBgn0032910	2.54246	2.85484	10.1269	11.4723	100.83	-1.96122	0.25681	0.50586	-3.87701	0.000105749	0.00106823		*		*
CG18190	FBgn0034403	15.2302	35.3933	103.318	89.6206	313.514	-1.96582	0.255994	0.440626	-4.46143	8.1415e-06	0.000107184		*		*
Oxp	FBgn0034255	7.85028	0	24.7647	23.0432	24.6794	-1.96838	0.25554	0.91933	-2.1411	0.0322658	0.127272		*		*
clos	FBgn0261016	9.23114	11.9758	41.4687	41.8496	702.209	-1.96876	0.255472	0.332184	-5.92673	3.09022e-09	7.40908e-08		*		*
Pen	FBgn0267727	100.694	94.7309	385.049	393.598	3000.11	-1.97248	0.254815	0.288424	-6.83881	7.98516e-12	2.67067e-10		*		*
Rca1	FBgn0017551	12.0702	3.13544	33.5462	36.0711	157.339	-1.97543	0.254295	0.529481	-3.73087	0.000190817	0.00178695		*		*
Chrac-16	FBgn0043001	3.98338	2.20091	14.7749	15.3416	31.9754	-1.97846	0.253761	0.770804	-2.56675	0.0102658	0.0529245		*		*
Idgf6	FBgn0013763	15.0142	13.883	69.8985	48.1198	317.993	-1.98124	0.253271	0.388765	-5.09626	3.46435e-07	6.03418e-06		*		*
barr	FBgn0014127	7.09084	3.90457	22.3503	25.5102	204.558	-1.98918	0.251881	0.440106	-4.51978	6.19048e-06	8.40891e-05		*		*
rig	FBgn0250850	12.5399	11.0158	48.6947	47.6236	590.704	-1.99163	0.251455	0.333081	-5.97942	2.23932e-09	5.51857e-08		*		*
Mcm5	FBgn0017577	22.1403	15.5459	83.8224	73.1052	570.33	-1.99541	0.250796	0.351319	-5.67977	1.3488e-08	2.88614e-07		*		*
CG4476	FBgn0035969	9.0286	17.2345	57.2814	45.9625	371.481	-1.99839	0.25028	0.408356	-4.89374	9.89384e-07	1.5751e-05		*		*
Hsp26	FBgn0001225	232.12	154.177	725.044	861.457	2381.42	-2.00123	0.249787	0.323317	-6.18968	6.02857e-10	1.62669e-08		*		*
Acox57D-d	FBgn0034629	2.36928	7.56293	20.8523	16.7767	128.013	-2.00354	0.249387	0.561213	-3.57003	0.000356945	0.00307832		*		*
gnu	FBgn0001120	22.1384	16.6952	74.8407	92.921	227.905	-2.02512	0.245685	0.412488	-4.90952	9.13004e-07	1.47714e-05		*		*
	FBgn0031464	4.80751	4.55979	20.662	18.6572	310.496	-2.02623	0.245496	0.37319	-5.42948	5.65175e-08	1.1191e-06		*		*
CG33090	FBgn0028916	3.55069	2.9854	12.4423	15.7006	168.899	-2.0265	0.245449	0.440657	-4.59882	4.24881e-06	5.97536e-05		*		*
cnn	FBgn0013765	4.49747	1.83255	14.8285	13.7977	258.861	-2.02752	0.245277	0.447509	-4.53067	5.8798e-06	8.04179e-05		*		*
SMC2	FBgn0027783	7.14143	9.89067	39.285	30.4175	382.517	-2.03468	0.244062	0.377279	-5.39304	6.92749e-08	1.34823e-06		*		*
CG11034	FBgn0031741	1.47107	1.27221	6.40537	6.27254	46.9991	-2.04992	0.241498	0.661026	-3.10111	0.00192795	0.0133913		*		*
CG10208	FBgn0039118	1.92704	0.762251	12.4729	3.11025	23.2364	-2.05482	0.240678	0.934551	-2.19873	0.0278974	0.114348		*		*
CG40006	FBgn0058006	0.854619	1.87884	5.64953	5.32385	42.4296	-2.05727	0.240271	0.712183	-2.88868	0.00386868	0.0239937		*		*
Blm	FBgn0002906	4.26627	2.70007	16.285	15.3208	221.559	-2.06607	0.238809	0.421017	-4.90733	9.23227e-07	1.49065e-05		*		*
Acox57D-p	FBgn0034628	3.56981	2.22463	10.6673	16.5336	100.638	-2.06623	0.238783	0.536274	-3.85294	0.000116709	0.00116271		*		*
muskelin	FBgn0033757	22.7162	19.267	93.9472	88.1773	834.346	-2.07736	0.236948	0.321279	-6.46592	1.00686e-10	3.02437e-09		*		*
CG2990	FBgn0030170	5.79486	5.50526	23.9299	25.3836	266.811	-2.07897	0.236683	0.385379	-5.39462	6.86701e-08	1.33974e-06		*		*
CG17544	FBgn0032775	2.19457	2.46421	11.7607	8.798	79.3569	-2.08252	0.236102	0.555391	-3.74964	0.000177087	0.00168011		*		*
Grip75	FBgn0026431	6.67103	7.95503	35.9199	26.9206	198.227	-2.08452	0.235774	0.426448	-4.88811	1.01809e-06	1.61435e-05		*		*
CG6293	FBgn0037807	6.55722	6.85996	24.7266	33.7165	223.389	-2.08649	0.235453	0.413611	-5.04457	4.54543e-07	7.7643e-06		*		*
mad2	FBgn0035640	6.52276	7.93188	32.8638	30.342	75.925	-2.08924	0.235005	0.558743	-3.73918	0.000184625	0.00174332		*		*
Chd3	FBgn0023395	6.67983	2.64525	23.7512	21.2273	198.991	-2.09229	0.234508	0.471325	-4.43916	9.03089e-06	0.000117461		*		*
CG32318	FBgn0052318	5.31291	1.03317	18.6398	18.2679	40.5813	-2.09493	0.234079	0.754699	-2.77586	0.00550567	0.0319425		*		*
CG17337	FBgn0259979	27.0029	32.7148	123.74	133.322	628.867	-2.09566	0.233961	0.334054	-6.27342	3.53207e-10	9.89532e-09		*		*
Marcal1	FBgn0031655	4.55169	4.70945	23.9936	17.3861	145.925	-2.10718	0.2321	0.46234	-4.55764	5.17307e-06	7.13651e-05		*		*
CG17018	FBgn0039972	25.4359	31.1355	113.006	135.215	1954.73	-2.11679	0.23056	0.307318	-6.88793	5.66102e-12	1.93398e-10		*		*
CG4586	FBgn0029924	7.33314	5.79311	37.6745	23.2685	198.298	-2.12222	0.229693	0.445546	-4.7632	1.9055e-06	2.85109e-05		*		*
CG14516	FBgn0039640	14.6917	11.7999	63.6543	56.7457	675.735	-2.13437	0.227767	0.334266	-6.38525	1.71121e-10	5.02629e-09		*		*
CG30001	FBgn0050001	1.68558	0	7.9494	4.36419	22.2027	-2.14263	0.226466	0.956807	-2.23936	0.0251326	0.105738		*		*
Msh6	FBgn0036486	9.59396	7.55375	40.951	38.1219	469.202	-2.14419	0.226222	0.352025	-6.09102	1.12193e-09	2.94738e-08		*		*
CG11739	FBgn0037239	2.12407	3.17519	10.2771	13.2644	61.6318	-2.146	0.225938	0.612558	-3.50335	0.000459454	0.0038538		*		*
Orc2	FBgn0015270	4.13437	2.03267	16.2041	15.7586	90.9155	-2.14983	0.22534	0.550875	-3.90257	9.51768e-05	0.000966335		*		*
tral	FBgn0041775	134.713	162.207	755.809	582.435	8149.47	-2.15008	0.2253	0.300239	-7.16124	7.99513e-13	2.97389e-11		*		*
me31B	FBgn0004419	187.47	277.818	1137.42	971.417	5676.2	-2.15901	0.22391	0.314323	-6.86876	6.47621e-12	2.19043e-10		*		*
CG13101	FBgn0032084	0.57186	2.04162	2.78396	8.67764	26.7305	-2.16374	0.223178	0.905296	-2.39009	0.0168443	0.077728		*		*
CG15820	FBgn0035312	2.42253	2.05672	10.6429	12.3551	38.8499	-2.16453	0.223055	0.713046	-3.03561	0.00240047	0.0160839		*		*
CG31075	FBgn0051075	4.45105	3.89504	20.5188	19.5721	108.487	-2.16537	0.222925	0.496781	-4.35881	1.30772e-05	0.000164186		*		*
alphaTub67C	FBgn0087040	32.0892	26.5831	151.098	121.771	640.736	-2.16799	0.22252	0.340437	-6.36827	1.91178e-10	5.59476e-09		*		*
CG12592	FBgn0037811	4.04622	3.36948	19.7923	16.2693	125.075	-2.17794	0.220991	0.480394	-4.53366	5.79709e-06	7.94231e-05		*		*
dgt5	FBgn0033740	4.32563	2.82099	20.1212	16.1868	119.453	-2.18889	0.21932	0.497731	-4.39774	1.09382e-05	0.000140659		*		*
BigH1	FBgn0038252	23.9554	32.974	125.844	135.839	487.042	-2.20301	0.217184	0.355691	-6.19361	5.88032e-10	1.60299e-08		*		*
CG9135	FBgn0031769	21.0199	19.1662	103.271	87.6947	666.355	-2.20888	0.216302	0.332141	-6.65043	2.92241e-11	9.23109e-10		*		*
PCB	FBgn0027580	6.47512	5.4765	32.2406	25.4884	394.667	-2.21235	0.215782	0.367088	-6.02676	1.67278e-09	4.22708e-08		*		*
plu	FBgn0003114	4.085	6.58307	19.8868	30.8904	45.2378	-2.233	0.212716	0.693873	-3.21817	0.00129012	0.00949106		*		*
spel1	FBgn0015546	5.94448	6.95225	35.1569	26.6257	395.667	-2.24193	0.211404	0.36945	-6.06828	1.2929e-09	3.37425e-08		*		*
CG10151	FBgn0033960	0.222963	0.646758	3.52768	0.989624	16.1476	-2.24989	0.21024	1.03851	-2.16646	0.0302761	0.12141		*		*
RnrL	FBgn0011703	45.4148	52.5583	253.531	218.737	1756.32	-2.25019	0.210196	0.304359	-7.39323	1.43301e-13	5.81979e-12		*		*
Cas	FBgn0022213	20.766	26.3079	122.364	107.345	1070.81	-2.27428	0.206716	0.320503	-7.09597	1.28447e-12	4.58494e-11		*		*
Grip91	FBgn0001612	6.53773	5.45081	32.2085	29.0371	312.561	-2.28325	0.205435	0.37864	-6.03012	1.63837e-09	4.15332e-08		*		*
Fdh	FBgn0011768	24.6763	16.3784	123.694	90.55	407.954	-2.29198	0.204194	0.385111	-5.95149	2.65709e-09	6.4339e-08		*		*
CG4752	FBgn0034733	2.02377	1.6241	12.7767	6.97204	111.712	-2.30464	0.202411	0.529083	-4.35592	1.32511e-05	0.000166109		*		*
Rad60	FBgn0039065	4.52932	2.90173	15.8272	26.3113	99.3528	-2.32266	0.199899	0.546093	-4.25322	2.10719e-05	0.000252608		*		*
gammaTub37C	FBgn0010097	11.3922	13.4508	77.3376	49.9716	296.05	-2.33299	0.198472	0.40534	-5.75564	8.63138e-09	1.89272e-07		*		*
cmet	FBgn0040232	4.06281	2.77752	18.3544	18.7707	368.245	-2.34617	0.196668	0.376967	-6.22381	4.85232e-10	1.33188e-08		*		*
CG18586	FBgn0035642	5.01961	4.75448	25.4341	27.7527	154.035	-2.37161	0.19323	0.449002	-5.28196	1.27806e-07	2.39373e-06		*		*
CG13397	FBgn0014417	3.46042	4.47159	20.2858	20.9065	170.383	-2.37309	0.193032	0.440364	-5.38893	7.08769e-08	1.36937e-06		*		*
bgm	FBgn0027348	8.16724	5.84585	47.893	30.4441	290.948	-2.38108	0.191966	0.416406	-5.71817	1.07678e-08	2.32911e-07		*		*
cort	FBgn0000351	3.98417	5.39056	28.7855	21.6621	118.329	-2.42026	0.186822	0.499666	-4.84376	1.27404e-06	1.97303e-05		*		*
ana2	FBgn0027513	1.59453	0.566365	7.60414	8.47354	31.2152	-2.42056	0.186783	0.803219	-3.01358	0.00258186	0.0171121		*		*
CG3618	FBgn0037028	1.30478	0.617931	8.29648	4.83263	47.2226	-2.42455	0.186267	0.704047	-3.44374	0.00057373	0.00466009		*		*
stai	FBgn0266521	11.4655	12.8328	60.1243	73.1619	714.19	-2.43413	0.185035	0.332909	-7.31168	2.63823e-13	1.0345e-11		*		*
Cep135	FBgn0036480	2.76071	1.1359	10.2944	15.2951	125.81	-2.46691	0.180878	0.531396	-4.64232	3.44511e-06	4.95438e-05		*		*
CG14352	FBgn0031351	1.26678	0	7.26823	6.42583	18.4173	-2.51935	0.174421	1.00021	-2.51883	0.0117746	0.0585418		*		*
mtrm	FBgn0010431	32.7731	14.1114	130.256	167.435	449.716	-2.52793	0.173387	0.417422	-6.05605	1.39505e-09	3.58213e-08		*		*
CR31032	FBgn0051032	0.302593	0	4.86122	1.79075	6.40018	-2.57781	0.167495	1.30926	-1.9689	0.0489643	0.171937		*		*
yl	FBgn0004649	69.8915	93.4778	634.01	370.262	8863.06	-2.58537	0.166619	0.340171	-7.60022	2.95637e-14	1.27895e-12		*		*
CG4408	FBgn0039073	3.71744	3.36729	21.394	25.1894	108.145	-2.60549	0.164312	0.506788	-5.14119	2.73007e-07	4.86159e-06		*		*
CG9629	FBgn0036857	0.23833	0	2.98351	0.805968	9.88301	-2.61091	0.163696	1.21157	-2.15498	0.0311631	0.123905		*		*
snoRNA:Psi28S-1135c	FBgn0083010	2.44402	0	40.4535	5.7855	8.32042	-2.62632	0.161957	1.27641	-2.05758	0.0396304	0.14741		*		*
GILT2	FBgn0039099	3.73056	4.55637	24.3744	30.2113	53.5024	-2.63258	0.161255	0.646867	-4.06975	4.70645e-05	0.000509013		*		*
SP1029	FBgn0263236	2.69059	0.873254	15.8464	12.4711	141.556	-2.69452	0.154478	0.526816	-5.11473	3.14182e-07	5.50857e-06		*		*
Shal	FBgn0005564	0.0202342	0	0.664909	0.239492	5.0901	-2.71875	0.151906	1.354	-2.00794	0.04465	0.16181		*		*
mtSSB	FBgn0010438	0.688858	0	5.32621	7.67375	9.40731	-2.77515	0.146082	1.20707	-2.29908	0.0215003	0.0945539		*		*
CG4842	FBgn0036620	4.49029	0.868346	28.7822	23.0305	63.82	-2.78079	0.145512	0.671443	-4.14152	3.45018e-05	0.000391775		*		*
CG32161	FBgn0052161	0	0	3.07752	1.4252	4.16531	-2.79354	0.144232	1.40189	-1.99269	0.0462953	0.165474		*		*
CR45433	FBgn0266982	0	0	6.60749	2.00807	4.24241	-2.79873	0.143713	1.40237	-1.99572	0.0459642	0.164957		*		*
CG15247	FBgn0030156	0	0	0.968555	0.784939	4.41781	-2.9375	0.130534	1.39133	-2.11129	0.0347474	0.134856		*		*
Pxt	FBgn0261987	30.5314	37.6253	330.513	221.148	2011.99	-2.98735	0.126101	0.330722	-9.03281	1.67314e-19	1.24469e-17		*		*
CG5568	FBgn0035641	10.1562	4.24403	61.7891	78.7929	353.977	-3.08314	0.118	0.432666	-7.1259	1.03404e-12	3.77568e-11		*		*
CR44701	FBgn0265912	0	0	10.4169	3.75204	4.97871	-3.13869	0.113543	1.37748	-2.27857	0.0226926	0.0983842		*		*
CG7966	FBgn0038115	3.51664	4.68806	36.4982	37.018	152.073	-3.16075	0.11182	0.468788	-6.74237	1.55819e-11	5.04195e-10		*		*
stj	FBgn0261041	0.0371427	0	0.922183	0.307736	9.49959	-3.20237	0.10864	1.2233	-2.61781	0.00884948	0.0470933		*		*
CG4398	FBgn0034126	0.396831	0	6.62356	4.6969	11.5115	-3.26469	0.104047	1.15835	-2.8184	0.00482634	0.0284941		*		*
CR45600	FBgn0267160	0	0	0.233552	1.41957	5.7574	-3.36001	0.0973946	1.36411	-2.46315	0.0137721	0.0663193		*		*
CG30054	FBgn0050054	0.416065	0	5.46887	5.90947	15.788	-3.41164	0.0939708	1.06485	-3.20388	0.00135587	0.00989253		*		*
GILT3	FBgn0039098	4.73227	8.39363	83.2005	64.9303	148.98	-3.56906	0.0842568	0.502626	-7.10084	1.24002e-12	4.4663e-11		*		*
CG32187	FBgn0052187	0	0	3.07951	1.24785	6.85801	-3.8495	0.0693723	1.31634	-2.92439	0.00345128	0.0217967		*		*
Oseg5	FBgn0032891	0.009066	0	3.17776	1.9315	15.7215	-5.51047	0.0219373	1.10202	-5.00036	5.72237e-07	9.60972e-06		*		*
RpS10a	FBgn0027494	0.540058	0	158.312	54.7898	154.225	-7.2071	0.00676778	0.70951	-10.1579	3.05719e-24	3.28854e-22		*		*
Cyp4p2	FBgn0033395	0	0	8.23426	8.53553	35.6161	-7.52435	0.0054318	0.981974	-7.66248	1.82382e-14	8.06533e-13		*		*
ac	FBgn0000022	0	0	0	0	0	NA		NA	NA	NA	NA
nAChRalpha1	FBgn0000036	0	0	0	0	0	NA		NA	NA	NA	NA
mAChR-A	FBgn0000037	0	0	0	0	0	NA		NA	NA	NA	NA
nAChRalpha2	FBgn0000039	0	0	0	0	0	NA		NA	NA	NA	NA
Act79B	FBgn0000045	0	0	0	0	0	NA		NA	NA	NA	NA
Adhr	FBgn0000056	0	0	0	0	0	NA		NA	NA	NA	NA
al	FBgn0000061	0	0	0	0	0	NA		NA	NA	NA	NA
Ama	FBgn0000071	0	0	0	0	0	NA		NA	NA	NA	NA
Amy-d	FBgn0000078	0	0	0	0	0	NA		NA	NA	NA	NA
Amy-p	FBgn0000079	0	0	0	0	0	NA		NA	NA	NA	NA
CG2650	FBgn0000092	0	0	0	0	0	NA		NA	NA	NA	NA
Anp	FBgn0000094	0	0	0	0	0	NA		NA	NA	NA	NA
Arr1	FBgn0000120	0	0	0	0	0	NA		NA	NA	NA	NA
ase	FBgn0000137	0	0	0	0	0	NA		NA	NA	NA	NA
Dll	FBgn0000157	0	0	0	0	0	NA		NA	NA	NA	NA
bi	FBgn0000179	0	0	0	0	0	NA		NA	NA	NA	NA
boss	FBgn0000206	0	0	0	0	0	NA		NA	NA	NA	NA
Brd	FBgn0000216	0	0	0	0	0	NA		NA	NA	NA	NA
Bsg25A	FBgn0000227	0	0	0	0	0	NA		NA	NA	NA	NA
Pka-C2	FBgn0000274	0	0	0	0	0	NA		NA	NA	NA	NA
CecB	FBgn0000278	0	0	0	0	0	NA		NA	NA	NA	NA
CecC	FBgn0000279	0	0	0	0	0	NA		NA	NA	NA	NA
Cec-Psi1	FBgn0000280	0	0	0	0	0	NA		NA	NA	NA	NA
Cec2	FBgn0000281	0	0	0	0	0	NA		NA	NA	NA	NA
salr	FBgn0000287	0	0	0	0	0	NA		NA	NA	NA	NA
cup	FBgn0000392	0	0	0	0	0	NA		NA	NA	NA	NA
D	FBgn0000411	0	0	0	0	0	NA		NA	NA	NA	NA
Dfd	FBgn0000439	0	0	0	0	0	NA		NA	NA	NA	NA
Pkg21D	FBgn0000442	0	0	0	0	0	NA		NA	NA	NA	NA
DNaseII	FBgn0000477	0	0	0	0	0	NA		NA	NA	NA	NA
Dr	FBgn0000492	0	0	0	0	0	NA		NA	NA	NA	NA
e	FBgn0000527	0	0	0	0	0	NA		NA	NA	NA	NA
bsh	FBgn0000529	0	0	0	0	0	NA		NA	NA	NA	NA
Edg78E	FBgn0000551	0	0	0	0	0	NA		NA	NA	NA	NA
Edg84A	FBgn0000552	0	0	0	0	0	NA		NA	NA	NA	NA
eg	FBgn0000560	0	0	0	0	0	NA		NA	NA	NA	NA
Eh	FBgn0000564	0	0	0	0	0	NA		NA	NA	NA	NA
ems	FBgn0000576	0	0	0	0	0	NA		NA	NA	NA	NA
en	FBgn0000577	0	0	0	0	0	NA		NA	NA	NA	NA
E(spl)m8-HLH	FBgn0000591	0	0	0	0	0	NA		NA	NA	NA	NA
Est-6	FBgn0000592	0	0	0	0	0	NA		NA	NA	NA	NA
Est-P	FBgn0000594	0	0	0	0	0	NA		NA	NA	NA	NA
eve	FBgn0000606	0	0	0	0	0	NA		NA	NA	NA	NA
Fbp1	FBgn0000639	0	0	0	0	0	NA		NA	NA	NA	NA
FMRFa	FBgn0000715	0	0	0	0	0	NA		NA	NA	NA	NA
ftz	FBgn0001077	0	0	0	0	0	NA		NA	NA	NA	NA
Glt	FBgn0001114	0	0	0	0	0	NA		NA	NA	NA	NA
Grd	FBgn0001134	0	0	0	0	0	NA		NA	NA	NA	NA
grn	FBgn0001138	0	0	0	0	0	NA		NA	NA	NA	NA
gsb-n	FBgn0001147	0	0	0	0	0	NA		NA	NA	NA	NA
gsb	FBgn0001148	0	0	0	0	0	NA		NA	NA	NA	NA
halo	FBgn0001174	0	0	0	0	0	NA		NA	NA	NA	NA
Hsp22	FBgn0001223	0	0	0	0	0	NA		NA	NA	NA	NA
Hsp67Ba	FBgn0001227	0	0	0	0	0	NA		NA	NA	NA	NA
CG4456	FBgn0001228	0	0	0	0	0	NA		NA	NA	NA	NA
ImpE1	FBgn0001253	0	0	0	0	0	NA		NA	NA	NA	NA
ImpE2	FBgn0001254	0	0	0	0	0	NA		NA	NA	NA	NA
ImpL1	FBgn0001256	0	0	0	0	0	NA		NA	NA	NA	NA
[truncated: 15,491 more rows]
