# Supplementary material for: Gap junctions allow transfer of metabolites between germ cells and somatic cells to promote germ cell growth in the Drosophila ovary
Source: PLoS Biol. 2025 Feb 18;23(2):e3003045. doi: 10.1371/journal.pbio.3003045 (PMC11864552; doi:10.1371/journal.pbio.3003045)
Supplement: S1 Data — (XLSX) [file pbio.3003045.s010.xlsx]

## Sheet: Figure 1 I_M
FIGURE 1 I follicule volume ratio
Control	Inx2
2.68025	0.368469
2.60666	0.32851
2.22355	1.03342
3.16652	0.552117
1.62152	0.340387
3.07025	0.996734
3.63946	0.976676
3.20072
2.43916
4.41577
FIGURE 1 J Number of follicles
	Edu + in GL	Edu - in GL
Control	69	49
Inx2 RNAi	38	74
FIGURE 1 K Cell surface
Control	Inx2
1342.44	1488.4
1172.79	1414.79
1825.63	1451.8
1464.93	1332.88
965.571	983.467
1079.94	1124
1097.69	1149.09
1558.58	1715.55
2035.62	1959.83
1200.94	878.333
1386.95	1659.78
1115.51	1293.25
1188.26	1369.6
1471.42	1059.11
1438.53	1538.1
1037.74	1090.8
1375.57	1140.71
1581.5	1697
1167.39	1229.21
1161	1263.85
FIGURE 1 L ratio EDU+/total
Control	Inx2
0.125	0.9
0.642857	0.428571
0.170732	0.9
0.0444444	0
0.0952381	0
0.861111	0.636364
0.3125	0.272727
0.210526	0.909091
0.538462	0
0.367347	0.111111
0.428571	0.888889
0	0
0.456522	0.4
0.0833333	0.473684
0.117647	0
0.0869565	0
0	0
0.0833333	0
0	0
0.461538	0.75
FIGURE 1 M follicule volume ratio
Control	Inx4 RNAi
3.65444	1.24792
2.26341	1.17001
1.77342	1.05088
2.7683	1.16709
3.26211	1.21648
2.67548	1.13089
2.31804	1.1223
3.05664	0.686555
2.61583	1.54436
2.02693	0.992832
2.52669	1.00308
	1.16791
	1.27924
	1.32024
	0.998581
	1.22166
	1.45581

## Sheet: Figure 3C, D, J-L
Figure 3C ovary surface
Control	tj > coch RNAi #1 (GLV210161)	tj > coch RNAi #2 (GL01304)
1.07671	0.512952	0.324336
0.854688	0.743676	0.362616
1.01233	0.629532	0.248472
0.817452	0.7743	0.427344
0.761772	0.413076	0.42978
0.734628	0.586032	1.01407
0.745068	0.830328	0.877656
0.684864	0.420732	0.698436
0.706092	0.445092	0.700176
1.00642	0.679992	0.677556
0.792744	0.578724	0.733932
0.78822	0.514692	0.70644
0.762816	0.557148	0.68904
	0.493464	0.653196
		0.632664
		0.801096
		0.744024
		0.625356
		0.287448
		0.550188
		0.24186
		0.722448
Figure 3D Number of follicles
	early stages
Control	3	4	3	3	4	3	4	4	4	3	3	3	3	4	4	5	4	3	4	4	3	4	5	4	4	4	4	5	5	5	4	4	3	4	4	4	4	4	4	5	5	4	4
Coch RNAi	5	4	5	5	6	5	5	5	4	4	4	5	5	6	6	5	5	5	5	4	5	5	4	4	4	4	4	5	5	5	5	5	5	5	6	5	5	5	5	4	5	4	4	4	4	4	5	5	5
Figure 3J Follicle volume ratio
Control	coch
2.24973	0.865891
3.09999	1.28943
3.1789	0.803331
2.2414	1.67073
3.30275	0.974946
2.53263	0.976285
3.5183
2.9079
3.24123
2.61867
Figure 3K Cell Surface
Control	coch
1057.27	1350
972.63	879.5
1094.84	920.16
1095.67	1177.12
978.45	788.385
1143.2	1191.17
1148.38	1007
1009.45	966.71
1216.65	898.083
970.656	928.214
946.167	928.407
1104.93	1284.1
Figure 3L ratio Edu+/total
Control	coch
0.242424	0.411765
0.222222	0.166667
0.104478	0.12
0.58	0.307692
0	0
0.025	0
0	0
0.336735	0.155556
0	0.193548
0.162162	0
0.09375	0.285714
0.111111	0.037037
	0.25
[truncated: 331 more columns]

## Sheet: Fig. 4F-H
Figure 4F ovary surface
Control	MatTub>coch	tj>coch RNAi	MatTub>coch, tj>coch RNAi
0.37357	0.36878	0.23385	0.26172
0.52967	0.38665	0.35514	0.38693
0.35101	0.35414	0.15925	0.30222
0.50705	0.39164	0.29769	0.22854
0.38933	0.21379	0.24322	0.33619
0.64148	0.28209	0.25034	0.32374
0.52869	0.31335	0.1893	0.47406
0.35787	0.26793	0.2617	0.32394
0.53901	0.3235	0.20395	0.3833
0.39146	0.34405	0.23211	0.34132
0.46381		0.17653	0.32358
0.61493		0.2092	0.45175
0.43851		0.20512	0.29162
0.41087		0.17694	0.38822
		0.14756	0.58557
		0.27602	0.39459
		0.2096	0.31183
		0.2609	0.26975
		0.24629	0.25984
			0.24829
			0.34603
			0.57499
			0.50651
			0.49441
			0.41895
			0.2591
			0.40923
Figure 4G eggs/female/hour
Control	MatTub>coch	tj>coch RNAi	MatTub>coch, tj>coch RNAi
2.1	1.35714	0.5	0.8
1.77692	1.2	0.423077	0.7
1.95	1.4	0.5375	0.7625
1.79286	1.37857	0.385714	0.707143
Figure 4H ovary surface
Control	MatTub>Coch	tj>Inx2 RNAi	MatTub>Coch, tj>Inx2 RNAi
621490	587903	302731	353338
631872	454154	294023	260408
627787	512845	244749	319808
617178	460536	342303	303157
577862	505668	276832	331722
599279	438155	397250	303128
665203	478067	332517	310220
534006	401703	346672	446012
550204	541751	267415	404143
598002	570855	266904	477953
620469	518178	285910	395576
585975	497839	290448	437644
605122	570628	298476	370273
567139	747808	176095	300661
638340	470663	178793	239745
577096	486520	167401	249457
558033	581988	175390	269168
618682	517190	172701	233532
557948	304805	234411	303500
511852	502909	245550	275016
583503	655820	175051	297286
488393	874523	102437	296268
870085	456672		249953
851548	867657		242095
661982	560215		263059
663313	577863		305875
636997			241860
535909			188052
543375			273998
527580			203377
426570

## Sheet: Fig. 5C, J-L
Figure 5C P-bodies quantification
control	control starved
0.0757	17.5
0.7	16.3
0.3	4
0.06041	17.4
0.6	3.6
0.2	23
0.0371	0.7
0.2	27.7
0.7	21.1
0.4	17.6
0	9.2
0.02563	24.2
1.9	0.3
0.7	22.8
1.1	21.3
1.1	13.2
	0.8
	12.3
	12.2
	2.2
	10.9
Figure 5J P-bodies quantification
Control	MatTub>coch	tj>Inx2 RNAi	MatTub>coch, tj>Inx2 RNAi
0.2	0.02125	21.8	22.1
0.3	0.2	19.3	16.6
0	0.07397	21.4	13.8
13.5	0.03892	24	9.3
0.2	0.01015	23.4	19.7
0.2	0.04541		15.9
0.0314	0.07417	20.2	14.2
0	0.04	21.2	16.8
0.2	0.04478	20.4	14.3
0.2	0.04929	23.9	9.7
Figure 5K P-bodies quantification
Control	tj > coch RNAi
6.1	45.7
7.6	44.2
1.9	45.7
4.4	44.6
4.8	43.1
13.9	42.6
13.6	44.1
10.6	38.2
24.7	46.1
17.4	41.7
35.9	45.2
4.3	37.1
13.1	39.9
0.6	42.9
4.4	38.8
10.4	34.1
2.2	37.7
3	44.5
54	46
3.5	33.1
3.2	46.3
1.1	47
1.7	36.5
4	40.6
Figure 5L P-bodies quantification
Control	MatTub>Inx4 RNAi
0.3	44.9
16	42.9
3.9	23
22.6	40
0.3	39
1.7	40.3
7.3	44.3
2.4	41.8
0.1	31
0.2	43.1
6.5	35.1
2.3	46.8
0.9	39
0.02148	47.3
1.2	29.1
1.6	33.8
0.08104	39.9
13.7	44
4.1	33.2
0	36.2
0.07832	43.1
3.4	35.2
0.01507	33.5
0	22
0.02667	38.1
2.9	32.6
4.2

## Sheet: Fig. 6C, I
Figure 6C P-bodies quantification
Control	tj> Akt RNAi
5.3	26.9
0.8	21.4
0.0965	17.5
0.4	25.8
0.064	35.7
0.2	33.7
2.2	19.9
0.8	11.7
	22.8
Figure 6I follicle volume ratio
Pten MARCM clone	Pten MARCM clone Inx2 RNAi
0.0596901	1.32387
0.255697	1.34568
0.244439	1.88363
0.413328	2.71939
0.27408	1.70204
0.378352	1.34209
0.527263	1.55817
0.312467	1.51745
0.834316	2.07513
	1.06447

## Sheet: Fig. S2A, B
Figure S2A, B
data have been deposited on ...

## Sheet: Fig. S3B, C
Figure S3B ovary size
Df BSC838 / +	Df BSC838 / cochGFP	Df BSC838 / cochMi01960	cochMi01960 / Mi01960
0.91611	0.855	0.19557	0.17706
0.74622	0.4857	0.15819	0.19056
0.91614	0.44961	0.18291	0.20124
0.63933	0.89007	0.13815	0.21408
0.54849	0.72363	0.1608	0.31608
0.52824	0.73944	0.21549	0.2625
0.81213	0.82536	0.25833	0.22518
0.6657	0.51681	0.20718	0.1725
0.69813	0.56172	0.22344	0.201
0.82563	0.44478	0.22347
0.77037	0.741	0.16113
0.44799	0.8364	0.1593
0.74364	0.88902
	0.86469
Figure S3C number of follicles
	Edu + in GL	Edu - in GL
Control	50	35
DfBSC838/cochMi01960	81	62

## Sheet: Fig. S4B
Figure S4B number of follicles
	early stages
Control	3	4	3	3	4	3	4	4	4	3	3	3	3	4	4	5	4	3	4	4	3	4	5	4	4	4	4	5	5	5	4	4	3	4	4	4	4	4	4	5	5	4	4
MatTub>coch	3	4	4	4	4	4	4	4	4	4	4	5	4	4	4	3	3	4	4	3	3	3	4	4	4	4	4	5	3	3	3	4	3	3	4	4	3	4	3	4	4	4	5	5	4	4	5	5	4
tj>coch RNAi	5	4	5	5	6	5	5	5	4	4	4	5	5	6	6	5	5	5	5	4	5	5	4	4	4	4	4	5	5	5	5	5	5	5	6	5	5	5	5	4	5	4	4	4	4	4	5	5	5
MatTub>coch, tj>coch RNAi	4	4	3	4	4	5	6	5	5	4	5	5	4	5	4	6	4	6	5	5	5	6	4	6	5	6	6	5	5	6	5	5	4	4	5	6	5	5	5	5	5	5	5	5	5	5	6	4	6
[truncated: 331 more columns]

## Sheet: Fig. S5E 
Figure 5J P-bodies quantification
control	control starved	gcn2	gcn2 starved
0.0757	17.5	3	42.2
0.7	16.3	1.2	45.8
0.3	4	1.4	21.4
0.06041	17.4	2.5	17
0.6	3.6	0.6	18.9
0.2	23	1.5	22.9
3.71e-002	0.7	0.3	5.5
0.2	27.7	0.05278	11.6
0.7	21.1	0.4	9.4
0.4	17.6	2.1	10.6
0	9.2	2.5	9.9
2.563e-002	24.2	0.2	13.9
1.9	0.3	1.3	11.8
0.7	22.8	0.6	40.6
1.1	21.3	0.6	4.3
1.1	13.2	0.7	3.5
	0.8	1.3	3.4
	12.3	2.9	41
	12.2	2.6	9.9
	2.2	3.3	7.1
	10.9		24.6
			2.6
			12
			17.8

## Sheet: Fig. S6E, F
Figure S6E ovary surface
Control	tj>UAS Inx2	tj>Akt RNAi	tj>Akt RNAi ; UAS Inx2
650286	690004	350833	295276
536788	653610	253835	270265
691570	748467	284589	276792
802458	732019	287774	310906
467951	732019	299122	208512
492962	750486	263982	226770
561050	701578	315274	194014
574887	607156	207990	175495
595582	797149	298757	260849
677403	615162	300184	199357
569735	622090	291499	177844
389141	962914	270717	193631
530800	541661	254705	216623
444698	570658	293605	340964
554454	690195	343714	259126
716390	780110	301855	329424
564931	470022	239267	306084
611142	723857	322532	312716
717956	776629		257124
550259			273902
931759			337988
512020			284241
574208			213142
584199			208077
635021			229328
497905			194101
478933			232496
646056			228162
			197268
			153025
			212428
			228162
Figure S6EF ovary surface
Control	tj>UAS Inx2	tj>Akt RNAi	tj>Akt RNAi ; UAS Inx2
0.2	0.9	26.4	15.3
0.4	0.06304	21.9	28.5
0.2	11.6	19.7	42.4
0.7	2.2	26.8	23.5
0.07318	0.7	27.2	26.1
0.08696	0.6	19.1	23.4
0.2	2.1	31	11.7
0.04648	0.7	40.8	32.1
0.2	1.1	12.2	19.7
0.06295	0.4	21.2
